# Supplementary material for: High-density genetic map and identification of QTLs for responses to temperature and salinity stresses in the model brown alga Ectocarpus
Source: Sci Rep. 2017 Mar 3;7:43241. doi: 10.1038/srep43241 (PMC5335252; doi:10.1038/srep43241)
Supplement: Supplementary Dataset [file srep43241-s2.xls]

## Sheet: 1-Info
High-density genetic map and identification of QTLs for responses to temperature and salinity stresses in the model brown alga Ectocarpus
Komlan Avia1,2*, Susana M. Coelho1, Gabriel J. Montecinos1,2,3, Alexandre Cormier1, Fiona Lerck1, Stéphane Mauger2, Sylvain Faugeron2,3, Myriam Valero2, J. Mark Cock1 and Pierre Boudry4
1Algal Genetics Group, UMR 8227, CNRS, Sorbonne Universités, UPMC, Station Biologique Roscoff, France.
2UMI 3614 Evolutionary Biology and Ecology of Algae, CNRS, Sorbonne Universités, UPMC, Pontificia Universidad Católica de Chile, Universidad Austral de Chile, Station Biologique Roscoff, France.
3Centro de Conservación Marina and CeBiB, Facultad de Ciencias Biológicas, Pontificia Universidad Católica de Chile, Casilla 114-D, Santiago, Chile.
4Ifremer, Laboratoire des Sciences de l'Environnement Marin (UMR 6539 LEMAR, UBO, CNRS, IRD, Ifremer), Centre Bretagne – ZI de la Pointe du Diable - CS 10070 - 29280 Plouzané, France.
*Corresponding author: komlan.avia@sb-roscoff.fr
Titles
Information	sheet 1
Genetic map and physical distances of Ectocarpus sp.	sheet 2
Names and associated linkage groups of the scaffolds assembled for Ectocarpus sp. based on this study	sheet 3
List of identified putative genes in the 1.5 LOD support confidence intervals of the QTLs	sheet 4
List of identified putative genes in 10 Kb windows around the SNPs localised on the genetic map of Ectocarpus sp.	sheet 5
List of genes identified in the QTL intervals that have associated GO terms	sheet 6
List of genes identified in the 10 Kb windows around SNPs localised on the genetic map, that have associated GO terms	sheet 7
List of differentially expressed genes between seawater and freshwater strains in Dittami et al 2012 and comparison with genes identified in the QTL intervals	sheet 8
Complete genotype and phenotype data used for building the genetic map and identifying QTLs	sheet 9
All raw phenotype data	sheet 10
List of modified barcodes used for constructing the RAD library	sheet 11

## Sheet: 2-Map and physical dist
Marker	Supercontig	Position (bp)	LG	Distance (cM)	Distance_cumul (Mb)
36915_sctg_207_31842	207	31842	1	0	0.031842
36941_sctg_207_61615	207	61615	1	0	0.061615
36956_sctg_207_77757	207	77757	1	0	0.077757
36957_sctg_207_78332	207	78332	1	0	0.078332
36972_sctg_207_94039	207	94039	1	0	0.094039
36788_sctg_207_116303	207	116303	1	0.652	0.116303
36812_sctg_207_158925	207	158925	1	1.25	0.158925
36819_sctg_207_165424	207	165424	1	1.25	0.165424
36828_sctg_207_190813	207	190813	1	1.25	0.190813
36830_sctg_207_191645	207	191645	1	1.25	0.191645
36834_sctg_207_195961	207	195961	1	1.25	0.195961
36855_sctg_207_233632	207	233632	1	1.25	0.233632
36881_sctg_207_258658	207	258658	1	1.25	0.258658
82072_sctg_486_41893	486	41893	1	3.756	0.335181
85634_sctg_516_36614	516	36614	1	3.756	0.407006
85638_sctg_516_50582	516	50582	1	3.756	0.420974
41729_sctg_228_54471	228	54471	1	6.269	0.488402
41602_sctg_228_136095	228	136095	1	7.525	0.570026
41678_sctg_228_227267	228	227267	1	11.297	0.661198
21418_sctg_151_323969	151	323969	1	11.297	0.786699
21414_sctg_151_320879	151	320879	1	13.812	0.789789
21392_sctg_151_312540	151	312540	1	13.812	0.798128
21383_sctg_151_305060	151	305060	1	13.812	0.805608
21351_sctg_151_252803	151	252803	1	13.812	0.857865
21350_sctg_151_252499	151	252499	1	13.812	0.858169
21340_sctg_151_244184	151	244184	1	13.812	0.866484
21291_sctg_151_117640	151	117640	1	17.569	0.993028
21364_sctg_151_27947	151	27947	1	17.569	1.08272
7452_sctg_112_82935	112	82935	1	23.852	1.1937
7167_sctg_112_113842	112	113842	1	23.852	1.22461
7175_sctg_112_118589	112	118589	1	23.852	1.22936
7199_sctg_112_147672	112	147672	1	23.852	1.25844
7207_sctg_112_160726	112	160726	1	26.637	1.2715
7349_sctg_112_373124	112	373124	1	32.203	1.48389
7418_sctg_112_489856	112	489856	1	32.203	1.60062
73211_sctg_3_8222	3	8222	1	32.203	1.6421
72852_sctg_3_26517	3	26517	1	32.203	1.6604
72857_sctg_3_26803	3	26803	1	32.203	1.66068
72807_sctg_3_170239	3	170239	1	34.969	1.80412
72838_sctg_3_242958	3	242958	1	37.738	1.87684
72856_sctg_3_266777	3	266777	1	38.993	1.90066
72870_sctg_3_291519	3	291519	1	38.993	1.9254
72880_sctg_3_319404	3	319404	1	38.993	1.95328
72924_sctg_3_392275	3	392275	1	38.993	2.02615
72935_sctg_3_407429	3	407429	1	38.993	2.04131
72962_sctg_3_458084	3	458084	1	40.243	2.09196
72963_sctg_3_463614	3	463614	1	40.243	2.09749
73041_sctg_3_582066	3	582066	1	40.243	2.21595
73107_sctg_3_676238	3	676238	1	40.243	2.31012
73113_sctg_3_682070	3	682070	1	40.243	2.31595
73229_sctg_3_873846	3	873846	1	47.62	2.50773
73291_sctg_3_954297	3	954297	1	49.089	2.58818
73302_sctg_3_971528	3	971528	1	49.089	2.60541
73315_sctg_3_998478	3	998478	1	50.353	2.63236
72559_sctg_3_1364270	3	1364270	1	54.123	2.99815
72574_sctg_3_1388467	3	1388467	1	54.123	3.02235
72603_sctg_3_1412450	3	1412450	1	54.123	3.04633
72627_sctg_3_1432922	3	1432922	1	54.123	3.0668
72669_sctg_3_1480035	3	1480035	1	54.123	3.11391
72673_sctg_3_1484798	3	1484798	1	54.123	3.11868
72675_sctg_3_1488447	3	1488447	1	54.123	3.12233
72699_sctg_3_1528619	3	1528619	1	54.123	3.1625
72716_sctg_3_1556272	3	1556272	1	54.123	3.19015
72762_sctg_3_1598510	3	1598510	1	54.123	3.23239
19205_sctg_145_9959	145	9959	1	54.123	3.33958
18959_sctg_145_13760	145	13760	1	54.123	3.34338
18981_sctg_145_16178	145	16178	1	54.123	3.3458
18941_sctg_145_117243	145	117243	1	56.628	3.44686
19004_sctg_145_184169	145	184169	1	59.132	3.51379
19010_sctg_145_190310	145	190310	1	59.132	3.51993
19070_sctg_145_307470	145	307470	1	60.383	3.63709
19071_sctg_145_310453	145	310453	1	60.383	3.64007
19124_sctg_145_388181	145	388181	1	60.383	3.7178
32321_sctg_18_1016204	18	1016204	1	65.401	3.92333
32314_sctg_18_1009654	18	1009654	1	65.401	3.92988
32310_sctg_18_1004403	18	1004403	1	65.401	3.93513
33066_sctg_18_993337	18	993337	1	65.401	3.94619
33054_sctg_18_975142	18	975142	1	69.158	3.96439
33036_sctg_18_953941	18	953941	1	69.158	3.98559
32999_sctg_18_887408	18	887408	1	69.158	4.05212
32948_sctg_18_807616	18	807616	1	69.158	4.13192
32900_sctg_18_766418	18	766418	1	69.158	4.17311
32893_sctg_18_760754	18	760754	1	69.158	4.17878
32886_sctg_18_749367	18	749367	1	69.158	4.19016
32876_sctg_18_741276	18	741276	1	69.158	4.19825
32755_sctg_18_594442	18	594442	1	70.408	4.34509
32742_sctg_18_572828	18	572828	1	70.408	4.3667
32738_sctg_18_568194	18	568194	1	70.408	4.37134
32713_sctg_18_542612	18	542612	1	72.912	4.39692
32677_sctg_18_500057	18	500057	1	75.416	4.43947
32531_sctg_18_302366	18	302366	1	75.416	4.63717
32466_sctg_18_231570	18	231570	1	76.016	4.70796
32403_sctg_18_146332	18	146332	1	76.668	4.7932
32385_sctg_18_120904	18	120904	1	76.668	4.81863
32945_sctg_18_80449	18	80449	1	77.92	4.85908
32826_sctg_18_68481	18	68481	1	77.92	4.87105
71261_sctg_392_115107	392	115107	1	82.89	4.96052
71256_sctg_392_112623	392	112623	1	82.94	4.963
71310_sctg_392_88337	392	88337	1	82.94	4.98729
87022_sctg_533_17847	533	17847	1	84.19	5.09357
87026_sctg_533_19044	533	19044	1	84.19	5.09477
55188_sctg_297_176800	297	176800	1	84.19	5.16091
55157_sctg_297_151331	297	151331	1	84.19	5.18638
55153_sctg_297_150097	297	150097	1	84.19	5.18761
55126_sctg_297_125044	297	125044	1	85.44	5.21267
55119_sctg_297_120271	297	120271	1	85.44	5.21744
55218_sctg_297_44425	297	44425	1	85.44	5.29329
55217_sctg_297_44230	297	44230	1	85.44	5.29348
55216_sctg_297_43759	297	43759	1	85.44	5.29395
55168_sctg_297_16569	297	16569	1	85.44	5.32114
56721_sctg_2_1882260	2	1882260	1	85.44	5.36494
56681_sctg_2_1823825	2	1823825	1	85.44	5.42337
56680_sctg_2_1823622	2	1823622	1	85.44	5.42357
56523_sctg_2_1569356	2	1569356	1	91.723	5.67784
56487_sctg_2_1522248	2	1522248	1	91.723	5.72495
56478_sctg_2_1511183	2	1511183	1	91.723	5.73601
56464_sctg_2_1501944	2	1501944	1	91.723	5.74525
56363_sctg_2_1353187	2	1353187	1	91.753	5.89401
56306_sctg_2_1233942	2	1233942	1	91.773	6.01325
56278_sctg_2_1197756	2	1197756	1	91.793	6.04944
56233_sctg_2_1145589	2	1145589	1	92.723	6.10161
56213_sctg_2_1118698	2	1118698	1	93.523	6.1285
57177_sctg_2_847695	2	847695	1	94.226	6.3995
57134_sctg_2_792135	2	792135	1	95.477	6.45506
57128_sctg_2_777995	2	777995	1	95.477	6.4692
57106_sctg_2_754342	2	754342	1	99.236	6.49285
57097_sctg_2_744351	2	744351	1	99.236	6.50284
57066_sctg_2_700851	2	700851	1	100.487	6.54634
57063_sctg_2_700196	2	700196	1	100.487	6.547
57031_sctg_2_651034	2	651034	1	100.487	6.59616
57013_sctg_2_633852	2	633852	1	100.487	6.61334
56964_sctg_2_555344	2	555344	1	101.737	6.69185
56953_sctg_2_528203	2	528203	1	101.737	6.71899
56948_sctg_2_514892	2	514892	1	101.737	6.7323
56930_sctg_2_479418	2	479418	1	101.737	6.76778
56927_sctg_2_478843	2	478843	1	101.737	6.76835
56911_sctg_2_457950	2	457950	1	102.994	6.78925
56853_sctg_2_359252	2	359252	1	105.503	6.88794
56837_sctg_2_333427	2	333427	1	105.503	6.91377
56785_sctg_2_275648	2	275648	1	105.503	6.97155
56773_sctg_2_256218	2	256218	1	105.503	6.99098
56770_sctg_2_255837	2	255837	1	105.503	6.99136
56723_sctg_2_188330	2	188330	1	105.503	7.05887
56491_sctg_2_152494	2	152494	1	109.673	7.0947
56598_sctg_2_17065	2	17065	1	120.87	7.23013
56856_sctg_2_3616	2	3616	1	120.87	7.24358
52837_sctg_282_24390	282	24390	1	120.87	7.27169
52850_sctg_282_39121	282	39121	1	120.87	7.28642
52766_sctg_282_111402	282	111402	1	120.87	7.3587
36246_sctg_203_47895	203	47895	1	120.87	7.50507
36274_sctg_203_94309	203	94309	1	122.121	7.55148
36191_sctg_203_240637	203	240637	1	122.121	7.69781
36224_sctg_203_278893	203	278893	1	122.121	7.73606
80133_sctg_465_1568	465	1568	1	122.121	7.76852
54973_sctg_295_76792	295	76792	1	125.882	7.93788
54897_sctg_295_100630	295	100630	1	128.388	7.96172
54900_sctg_295_109418	295	109418	1	128.388	7.97051
54907_sctg_295_111759	295	111759	1	128.388	7.97285
54915_sctg_295_116664	295	116664	1	130.891	7.97775
54916_sctg_295_126699	295	126699	1	130.891	7.98779
54919_sctg_295_130875	295	130875	1	130.891	7.99196
54939_sctg_295_191685	295	191685	1	132.142	8.05277
12173_sctg_1262_350	1262	350	1	133.392	8.05841
54646_sctg_292_2648	292	2648	1	133.392	8.06401
54656_sctg_292_44958	292	44958	1	133.392	8.10632
54566_sctg_292_100828	292	100828	1	133.392	8.16219
54568_sctg_292_101074	292	101074	1	133.392	8.16243
54618_sctg_292_165432	292	165432	1	133.392	8.22679
51480_sctg_277_1151	277	1151	1	135.894	8.2601
68829_sctg_376_152144	376	152144	1	135.894	8.47341
68828_sctg_376_151794	376	151794	1	135.894	8.47377
68809_sctg_376_136609	376	136609	1	135.894	8.48895
68807_sctg_376_130199	376	130199	1	135.894	8.49536
68800_sctg_376_118437	376	118437	1	135.894	8.50712
68797_sctg_376_117657	376	117657	1	135.894	8.5079
68784_sctg_376_110112	376	110112	1	135.894	8.51545
68781_sctg_376_106356	376	106356	1	137.145	8.5192
68869_sctg_376_65208	376	65208	1	137.145	8.56035
24949_sctg_163_33589	163	33589	1	137.145	8.65925
24977_sctg_163_36347	163	36347	1	137.145	8.66201
24995_sctg_163_38361	163	38361	1	137.145	8.66402
25005_sctg_163_42349	163	42349	1	137.145	8.66801
25014_sctg_163_63404	163	63404	1	137.145	8.68906
25015_sctg_163_65515	163	65515	1	137.145	8.69117
25022_sctg_163_73263	163	73263	1	137.145	8.69892
25028_sctg_163_75512	163	75512	1	137.145	8.70117
25046_sctg_163_87290	163	87290	1	137.145	8.71295
25054_sctg_163_89109	163	89109	1	137.145	8.71477
25062_sctg_163_94577	163	94577	1	137.145	8.72024
24810_sctg_163_135189	163	135189	1	139.647	8.76085
24813_sctg_163_135715	163	135715	1	139.647	8.76137
24814_sctg_163_135999	163	135999	1	139.647	8.76166
24889_sctg_163_235164	163	235164	1	139.647	8.86082
24931_sctg_163_287069	163	287069	1	142.149	8.91273
24933_sctg_163_295675	163	295675	1	142.149	8.92133
108858_sctg_8_1269069	8	1269069	1	143.4	9.04976
108833_sctg_8_1241139	8	1241139	1	143.4	9.07769
108826_sctg_8_1229043	8	1229043	1	143.4	9.08979
108821_sctg_8_1225832	8	1225832	1	143.4	9.093
108820_sctg_8_1225829	8	1225829	1	143.4	9.093
108791_sctg_8_1183610	8	1183610	1	143.4	9.13522
108778_sctg_8_1174321	8	1174321	1	143.4	9.14451
108738_sctg_8_1140692	8	1140692	1	144.65	9.17814
108718_sctg_8_1127153	8	1127153	1	144.65	9.19168
108715_sctg_8_1118445	8	1118445	1	144.65	9.20039
108667_sctg_8_1055460	8	1055460	1	144.65	9.26337
108648_sctg_8_1028034	8	1028034	1	144.65	9.2908
109291_sctg_8_604188	8	604188	1	145.9	9.71465
109282_sctg_8_598105	8	598105	1	145.9	9.72073
109213_sctg_8_512336	8	512336	1	145.9	9.8065
109203_sctg_8_502927	8	502927	1	145.9	9.81591
109061_sctg_8_362327	8	362327	1	145.9	9.95651
109058_sctg_8_361652	8	361652	1	145.9	9.95718
109011_sctg_8_286498	8	286498	1	147.151	10.0323
108986_sctg_8_265821	8	265821	1	150.91	10.053
108955_sctg_8_215551	8	215551	1	150.91	10.1033
108739_sctg_8_114308	8	114308	1	152.33	10.2045
106191_sctg_83_8918	83	8918	2	0	0.008918
106049_sctg_83_43328	83	43328	2	0	0.043328
106159_sctg_83_60345	83	60345	2	0	0.060345
106179_sctg_83_77051	83	77051	2	0	0.077051
106192_sctg_83_92048	83	92048	2	0	0.092048
105794_sctg_83_125119	83	125119	2	0	0.125119
105804_sctg_83_132840	83	132840	2	0	0.13284
105812_sctg_83_138827	83	138827	2	0	0.138827
105834_sctg_83_154752	83	154752	2	0	0.154752
105838_sctg_83_161348	83	161348	2	0	0.161348
105985_sctg_83_369035	83	369035	2	1.25	0.369035
105990_sctg_83_377768	83	377768	2	1.25	0.377768
106042_sctg_83_423297	83	423297	2	1.25	0.423297
106046_sctg_83_432997	83	432997	2	1.25	0.432997
106078_sctg_83_493804	83	493804	2	6.267	0.493804
106079_sctg_83_493807	83	493807	2	6.267	0.493807
106080_sctg_83_494041	83	494041	2	6.267	0.494041
106088_sctg_83_496097	83	496097	2	6.267	0.496097
106117_sctg_83_549010	83	549010	2	7.519	0.54901
106137_sctg_83_579328	83	579328	2	8.771	0.579328
106152_sctg_83_597553	83	597553	2	8.771	0.597553
95231_sctg_640_26253	640	26253	2	8.771	0.60728
95219_sctg_640_10256	640	10256	2	10.023	0.623277
95235_sctg_640_6844	640	6844	2	10.073	0.626689
74475_sctg_40_850716	40	850716	2	12.529	0.663791
74449_sctg_40_826969	40	826969	2	12.529	0.687538
74424_sctg_40_776607	40	776607	2	13.782	0.7379
74422_sctg_40_776194	40	776194	2	13.782	0.738313
74421_sctg_40_776004	40	776004	2	13.782	0.738503
74420_sctg_40_775445	40	775445	2	13.782	0.739062
74400_sctg_40_745899	40	745899	2	15.032	0.768608
74316_sctg_40_616259	40	616259	2	15.032	0.898248
74312_sctg_40_611204	40	611204	2	15.032	0.903303
74262_sctg_40_551452	40	551452	2	15.032	0.963055
74239_sctg_40_520268	40	520268	2	15.032	0.994239
74211_sctg_40_484958	40	484958	2	15.032	1.02955
74205_sctg_40_482581	40	482581	2	16.283	1.03193
74168_sctg_40_399754	40	399754	2	17.535	1.11475
74165_sctg_40_399522	40	399522	2	17.535	1.11498
74138_sctg_40_359703	40	359703	2	18.785	1.1548
74137_sctg_40_358682	40	358682	2	18.785	1.15583
74132_sctg_40_354710	40	354710	2	18.785	1.1598
74115_sctg_40_324008	40	324008	2	18.785	1.1905
74110_sctg_40_311569	40	311569	2	20.036	1.20294
74103_sctg_40_305534	40	305534	2	20.036	1.20897
74102_sctg_40_305130	40	305130	2	20.036	1.20938
74094_sctg_40_294949	40	294949	2	20.036	1.21956
74091_sctg_40_290573	40	290573	2	20.036	1.22393
74090_sctg_40_288908	40	288908	2	20.036	1.2256
74074_sctg_40_268119	40	268119	2	20.036	1.24639
74062_sctg_40_260185	40	260185	2	20.036	1.25432
74059_sctg_40_259678	40	259678	2	20.036	1.25483
74017_sctg_40_179432	40	179432	2	21.291	1.33508
74013_sctg_40_173611	40	173611	2	23.798	1.3409
73997_sctg_40_143579	40	143579	2	23.88	1.37093
74237_sctg_40_51926	40	51926	2	28.818	1.46258
74227_sctg_40_51101	40	51101	2	28.818	1.46341
74033_sctg_40_21101	40	21101	2	28.818	1.49341
77227_sctg_438_43078	438	43078	2	33.778	1.55769
88547_sctg_55_15451	55	15451	2	33.828	1.66776
88873_sctg_55_55318	55	55318	2	33.838	1.70762
88879_sctg_55_55958	55	55958	2	33.838	1.70826
88925_sctg_55_59069	55	59069	2	33.838	1.71138
89029_sctg_55_74382	55	74382	2	33.838	1.72669
89052_sctg_55_84708	55	84708	2	33.838	1.73701
88525_sctg_55_112742	55	112742	2	33.838	1.76505
88538_sctg_55_140268	55	140268	2	33.838	1.79258
88541_sctg_55_147005	55	147005	2	33.838	1.79931
88544_sctg_55_151239	55	151239	2	33.838	1.80355
88560_sctg_55_169060	55	169060	2	33.838	1.82137
88566_sctg_55_179454	55	179454	2	33.838	1.83176
88572_sctg_55_184141	55	184141	2	33.838	1.83645
88574_sctg_55_189096	55	189096	2	33.838	1.8414
88586_sctg_55_198607	55	198607	2	33.838	1.85091
88593_sctg_55_213395	55	213395	2	33.838	1.8657
88599_sctg_55_218512	55	218512	2	33.838	1.87082
88664_sctg_55_291076	55	291076	2	33.838	1.94338
88706_sctg_55_364730	55	364730	2	33.838	2.01704
88751_sctg_55_405528	55	405528	2	33.838	2.05783
88758_sctg_55_413933	55	413933	2	33.838	2.06624
88798_sctg_55_458332	55	458332	2	33.838	2.11064
88814_sctg_55_474940	55	474940	2	33.838	2.12725
88914_sctg_55_585663	55	585663	2	35.089	2.23797
88918_sctg_55_589039	55	589039	2	35.089	2.24135
88919_sctg_55_589042	55	589042	2	35.089	2.24135
88939_sctg_55_615071	55	615071	2	35.089	2.26738
89040_sctg_55_752948	55	752948	2	35.089	2.40525
66006_sctg_356_21653	356	21653	2	36.339	2.43369
66007_sctg_356_21655	356	21655	2	36.339	2.43369
66008_sctg_356_21865	356	21865	2	36.339	2.4339
66046_sctg_356_96571	356	96571	2	37.589	2.50861
65977_sctg_356_124738	356	124738	2	37.589	2.53678
65979_sctg_356_124740	356	124740	2	37.589	2.53678
66001_sctg_356_156446	356	156446	2	38.84	2.56848
66002_sctg_356_156652	356	156652	2	38.84	2.56869
73872_sctg_408_5619	408	5619	2	38.84	2.5897
48061_sctg_259_3535	259	3535	2	41.343	2.70892
48049_sctg_259_21248	259	21248	2	41.343	2.72663
48008_sctg_259_115514	259	115514	2	41.343	2.82089
48013_sctg_259_123116	259	123116	2	41.743	2.8285
68351_sctg_370_55014	370	55014	2	42.459	2.99129
68320_sctg_370_140663	370	140663	2	42.459	3.07694
68333_sctg_370_151951	370	151951	2	42.459	3.08822
50934_sctg_272_217934	272	217934	2	42.459	3.0964
50931_sctg_272_215738	272	215738	2	42.459	3.09859
50930_sctg_272_209013	272	209013	2	42.459	3.10532
50924_sctg_272_204674	272	204674	2	42.459	3.10966
50921_sctg_272_201903	272	201903	2	42.459	3.11243
50897_sctg_272_159315	272	159315	2	45.027	3.15502
37161_sctg_209_123506	209	123506	2	46.296	3.43794
37171_sctg_209_140882	209	140882	2	46.296	3.45532
37215_sctg_209_233531	209	233531	2	48.877	3.54796
75431_sctg_41_51856	41	51856	2	50.763	3.65533
75186_sctg_41_186232	41	186232	2	52.728	3.7897
75194_sctg_41_204420	41	204420	2	52.728	3.80789
75199_sctg_41_212928	41	212928	2	52.728	3.8164
75202_sctg_41_213384	41	213384	2	52.728	3.81685
75212_sctg_41_223125	41	223125	2	52.728	3.8266
75232_sctg_41_243715	41	243715	2	53.993	3.84719
75234_sctg_41_243936	41	243936	2	53.993	3.84741
75254_sctg_41_258321	41	258321	2	57.891	3.86179
75270_sctg_41_268996	41	268996	2	57.891	3.87247
75274_sctg_41_273769	41	273769	2	57.891	3.87724
75437_sctg_41_525328	41	525328	2	60.456	4.1288
75439_sctg_41_525475	41	525475	2	60.456	4.12895
75441_sctg_41_534198	41	534198	2	60.456	4.13767
75455_sctg_41_553601	41	553601	2	64.352	4.15707
75523_sctg_41_664357	41	664357	2	64.352	4.26783
75526_sctg_41_669621	41	669621	2	64.352	4.27309
75528_sctg_41_671266	41	671266	2	64.352	4.27474
75531_sctg_41_671962	41	671962	2	64.352	4.27543
75533_sctg_41_674300	41	674300	2	64.352	4.27777
75541_sctg_41_677953	41	677953	2	64.352	4.28142
75544_sctg_41_682617	41	682617	2	64.352	4.28609
75550_sctg_41_687927	41	687927	2	64.352	4.2914
75561_sctg_41_698556	41	698556	2	64.352	4.30203
75563_sctg_41_698934	41	698934	2	66.921	4.30241
75598_sctg_41_734557	41	734557	2	68.191	4.33803
75665_sctg_41_842728	41	842728	2	68.191	4.4462
75667_sctg_41_850610	41	850610	2	68.191	4.45408
75669_sctg_41_852509	41	852509	2	68.191	4.45598
87205_sctg_538_47954	538	47954	2	68.191	4.54413
64483_sctg_346_109478	346	109478	2	73.445	4.65713
64496_sctg_346_137449	346	137449	2	73.445	4.68511
64497_sctg_346_137452	346	137452	2	73.445	4.68511
64499_sctg_346_143162	346	143162	2	73.445	4.69082
64500_sctg_346_143403	346	143403	2	73.445	4.69106
64510_sctg_346_149680	346	149680	2	73.445	4.69734
64514_sctg_346_151591	346	151591	2	73.445	4.69925
64515_sctg_346_151594	346	151594	2	73.445	4.69925
64527_sctg_346_160573	346	160573	2	73.445	4.70823
64528_sctg_346_160796	346	160796	2	73.445	4.70845
46297_sctg_24_176737	24	176737	2	78.712	4.90173
46375_sctg_24_307616	24	307616	2	78.712	5.03261
46434_sctg_24_404427	24	404427	2	79.978	5.12942
46435_sctg_24_404430	24	404430	2	79.978	5.12942
46442_sctg_24_415146	24	415146	2	79.978	5.14014
46447_sctg_24_421724	24	421724	2	79.978	5.14672
46467_sctg_24_434377	24	434377	2	79.978	5.15937
46476_sctg_24_457243	24	457243	2	79.978	5.18224
46480_sctg_24_463045	24	463045	2	79.978	5.18804
46529_sctg_24_530790	24	530790	2	81.244	5.25578
46540_sctg_24_556173	24	556173	2	81.246	5.28117
46554_sctg_24_572490	24	572490	2	81.246	5.29748
46615_sctg_24_653761	24	653761	2	85.141	5.37875
46635_sctg_24_696544	24	696544	2	85.141	5.42154
46663_sctg_24_755077	24	755077	2	85.141	5.48007
46666_sctg_24_758131	24	758131	2	85.141	5.48313
46668_sctg_24_758388	24	758388	2	85.141	5.48338
46671_sctg_24_760241	24	760241	2	85.141	5.48524
46708_sctg_24_820996	24	820996	2	85.141	5.54599
46720_sctg_24_841395	24	841395	2	85.141	5.56639
46726_sctg_24_856196	24	856196	2	85.141	5.58119
46733_sctg_24_861013	24	861013	2	85.141	5.58601
46772_sctg_24_905202	24	905202	2	86.403	5.6302
46252_sctg_24_1023763	24	1023763	2	89.009	5.74876
105521_sctg_82_33536	82	33536	2	89.009	5.78934
105528_sctg_82_34780	82	34780	2	89.009	5.79059
105586_sctg_82_43814	82	43814	2	89.009	5.79962
105589_sctg_82_44041	82	44041	2	89.009	5.79985
105628_sctg_82_50343	82	50343	2	89.009	5.80615
105418_sctg_82_143433	82	143433	2	89.009	5.89924
105435_sctg_82_168376	82	168376	2	89.009	5.92418
105447_sctg_82_207427	82	207427	2	89.009	5.96324
105502_sctg_82_311920	82	311920	2	92.766	6.06773
105564_sctg_82_416983	82	416983	2	94.016	6.17279
105566_sctg_82_422014	82	422014	2	94.016	6.17782
105584_sctg_82_433961	82	433961	2	94.016	6.18977
105639_sctg_82_520576	82	520576	2	94.016	6.27639
65955_sctg_355_82217	355	82217	2	96.518	6.44256
65964_sctg_355_94444	355	94444	2	96.518	6.45479
65888_sctg_355_117082	355	117082	2	96.518	6.47743
65889_sctg_355_117361	355	117361	2	96.518	6.4777
65893_sctg_355_126254	355	126254	2	96.518	6.4866
76000_sctg_424_5300	424	5300	3	0	0.0053
75975_sctg_424_16876	424	16876	3	0	0.016876
75992_sctg_424_39734	424	39734	3	0	0.039734
76015_sctg_424_76802	424	76802	3	0	0.076802
86295_sctg_523_42961	523	42961	3	0	0.148944
52497_sctg_27_981114	27	981114	3	0	0.168303
52496_sctg_27_981111	27	981111	3	0	0.168306
52494_sctg_27_978715	27	978715	3	0	0.170702
52493_sctg_27_978712	27	978712	3	0	0.170705
52399_sctg_27_840205	27	840205	3	1.253	0.309212
52365_sctg_27_789762	27	789762	3	2.506	0.359655
52360_sctg_27_788161	27	788161	3	2.506	0.361256
52355_sctg_27_783280	27	783280	3	2.506	0.366137
52324_sctg_27_748295	27	748295	3	2.506	0.401122
52154_sctg_27_451884	27	451884	3	2.506	0.697533
52151_sctg_27_450341	27	450341	3	2.506	0.699076
52142_sctg_27_438351	27	438351	3	3.756	0.711066
52141_sctg_27_438348	27	438348	3	3.756	0.711069
52140_sctg_27_438028	27	438028	3	3.756	0.711389
52131_sctg_27_431535	27	431535	3	3.756	0.717882
52119_sctg_27_419751	27	419751	3	3.756	0.729666
52116_sctg_27_416498	27	416498	3	3.756	0.732919
52104_sctg_27_400864	27	400864	3	5.007	0.748553
52088_sctg_27_378499	27	378499	3	5.707	0.770918
52082_sctg_27_361590	27	361590	3	6.263	0.787827
52055_sctg_27_326699	27	326699	3	11.286	0.822718
52049_sctg_27_315429	27	315429	3	11.286	0.833988
52043_sctg_27_307746	27	307746	3	11.286	0.841671
52029_sctg_27_291320	27	291320	3	11.286	0.858097
52011_sctg_27_268608	27	268608	3	11.286	0.880809
52000_sctg_27_259295	27	259295	3	13.788	0.890122
51999_sctg_27_259039	27	259039	3	13.788	0.890378
51898_sctg_27_131695	27	131695	3	13.788	1.01772
51896_sctg_27_126307	27	126307	3	13.788	1.02311
51893_sctg_27_125593	27	125593	3	13.788	1.02382
51885_sctg_27_120402	27	120402	3	13.788	1.02902
51882_sctg_27_119157	27	119157	3	13.788	1.03026
52012_sctg_27_27105	27	27105	3	16.291	1.12231
51994_sctg_27_25766	27	25766	3	16.311	1.12365
57396_sctg_301_169794	301	169794	3	16.341	1.37449
41132_sctg_224_85134	224	85134	3	18.764	1.48955
41001_sctg_224_109176	224	109176	3	18.794	1.51359
41014_sctg_224_119992	224	119992	3	18.794	1.52441
41091_sctg_224_248794	224	248794	3	20.055	1.65321
51441_sctg_276_214420	276	214420	3	25.083	1.67804
51437_sctg_276_209746	276	209746	3	25.083	1.68271
51436_sctg_276_209743	276	209743	3	25.083	1.68272
51421_sctg_276_176581	276	176581	3	27.585	1.71588
51388_sctg_276_140461	276	140461	3	27.585	1.752
51355_sctg_276_102431	276	102431	3	27.585	1.79003
51359_sctg_276_10940	276	10940	3	27.585	1.88152
62473_sctg_331_173713	331	173713	3	27.585	1.90481
62488_sctg_331_32548	331	32548	3	28.336	2.04598
9639_sctg_11_1148091	11	1148091	3	28.836	2.13238
9632_sctg_11_1138050	11	1138050	3	28.836	2.14242
9620_sctg_11_1127642	11	1127642	3	28.836	2.15283
9603_sctg_11_1119257	11	1119257	3	28.836	2.16122
9596_sctg_11_1116634	11	1116634	3	28.836	2.16384
9595_sctg_11_1114206	11	1114206	3	28.836	2.16627
9576_sctg_11_1092576	11	1092576	3	28.836	2.1879
9575_sctg_11_1092573	11	1092573	3	28.836	2.1879
9533_sctg_11_1043561	11	1043561	3	28.836	2.23691
9532_sctg_11_1043368	11	1043368	3	28.836	2.23711
9526_sctg_11_1042671	11	1042671	3	28.836	2.2378
9525_sctg_11_1042581	11	1042581	3	28.836	2.23789
9524_sctg_11_1042239	11	1042239	3	28.836	2.23823
9521_sctg_11_1040282	11	1040282	3	28.836	2.24019
9513_sctg_11_1036777	11	1036777	3	28.836	2.2437
9512_sctg_11_1035584	11	1035584	3	28.836	2.24489
9503_sctg_11_1024123	11	1024123	3	28.836	2.25635
9497_sctg_11_1020378	11	1020378	3	28.836	2.2601
9492_sctg_11_1017274	11	1017274	3	28.836	2.2632
9491_sctg_11_1017025	11	1017025	3	28.836	2.26345
10200_sctg_11_920663	11	920663	3	28.836	2.35981
10199_sctg_11_908747	11	908747	3	28.836	2.37173
10147_sctg_11_824840	11	824840	3	28.836	2.45563
10126_sctg_11_778857	11	778857	3	31.338	2.50162
10052_sctg_11_672712	11	672712	3	31.338	2.60776
10051_sctg_11_671769	11	671769	3	31.338	2.60871
10047_sctg_11_667066	11	667066	3	31.338	2.61341
10041_sctg_11_665934	11	665934	3	31.338	2.61454
10034_sctg_11_660228	11	660228	3	31.338	2.62025
10029_sctg_11_657517	11	657517	3	31.338	2.62296
10025_sctg_11_654508	11	654508	3	31.338	2.62597
10015_sctg_11_643468	11	643468	3	31.338	2.63701
9998_sctg_11_607156	11	607156	3	32.588	2.67332
9994_sctg_11_599659	11	599659	3	32.588	2.68081
9987_sctg_11_578557	11	578557	3	32.588	2.70192
9985_sctg_11_577655	11	577655	3	32.588	2.70282
9984_sctg_11_577437	11	577437	3	32.588	2.70304
9983_sctg_11_577434	11	577434	3	32.588	2.70304
9982_sctg_11_577109	11	577109	3	32.588	2.70336
9978_sctg_11_573632	11	573632	3	32.588	2.70684
9977_sctg_11_573629	11	573629	3	32.588	2.70684
9973_sctg_11_573129	11	573129	3	32.588	2.70735
9958_sctg_11_560693	11	560693	3	32.588	2.71978
9925_sctg_11_524004	11	524004	3	35.091	2.75647
9801_sctg_11_312197	11	312197	3	38.85	2.96828
9799_sctg_11_306838	11	306838	3	38.85	2.97364
9798_sctg_11_304328	11	304328	3	38.85	2.97615
9772_sctg_11_263528	11	263528	3	38.85	3.01695
9766_sctg_11_261514	11	261514	3	38.85	3.01896
9765_sctg_11_261512	11	261512	3	38.85	3.01896
9614_sctg_11_112680	11	112680	3	38.85	3.16779
9863_sctg_11_427	11	427	3	40.525	3.28005
43845_sctg_238_240102	238	240102	3	43.882	3.29521
43842_sctg_238_239250	238	239250	3	43.882	3.29606
43840_sctg_238_237553	238	237553	3	43.882	3.29776
43800_sctg_238_157904	238	157904	3	43.882	3.37741
43794_sctg_238_152125	238	152125	3	43.922	3.38319
43881_sctg_238_57213	238	57213	3	46.384	3.4781
43880_sctg_238_57210	238	57210	3	46.384	3.4781
43877_sctg_238_55643	238	55643	3	46.384	3.47967
43876_sctg_238_53040	238	53040	3	46.384	3.48227
43866_sctg_238_39473	238	39473	3	46.384	3.49584
73722_sctg_406_121678	406	121678	3	46.384	3.65709
73783_sctg_406_87297	406	87297	3	46.384	3.62271
73777_sctg_406_78625	406	78625	3	46.384	3.61404
73761_sctg_406_67609	406	67609	3	46.384	3.60302
55328_sctg_298_39378	298	39378	3	53.941	3.69854
40974_sctg_223_83918	223	83918	3	53.941	3.9436
40979_sctg_223_87161	223	87161	3	53.941	3.94684
40980_sctg_223_87164	223	87164	3	53.941	3.94685
40997_sctg_223_99880	223	99880	3	53.941	3.95956
40791_sctg_223_101626	223	101626	3	53.941	3.96131
40828_sctg_223_151404	223	151404	3	53.941	4.01109
40833_sctg_223_156248	223	156248	3	53.941	4.01593
40905_sctg_223_240751	223	240751	3	53.941	4.10043
40906_sctg_223_240939	223	240939	3	53.941	4.10062
40929_sctg_223_262853	223	262853	3	53.941	4.12254
87840_sctg_547_44273	547	44273	3	53.941	4.17555
86398_sctg_527_42051	527	42051	3	55.195	4.22282
5077_sctg_107_504819	107	504819	3	56.45	4.25668
5049_sctg_107_465519	107	465519	3	58.955	4.29598
5010_sctg_107_418958	107	418958	3	58.955	4.34255
4995_sctg_107_400996	107	400996	3	60.206	4.36051
4925_sctg_107_314723	107	314723	3	62.709	4.44678
4899_sctg_107_272303	107	272303	3	62.709	4.4892
4895_sctg_107_267680	107	267680	3	62.709	4.49382
4872_sctg_107_225230	107	225230	3	62.709	4.53627
4861_sctg_107_211427	107	211427	3	62.709	4.55008
4849_sctg_107_198386	107	198386	3	62.709	4.56312
112271_sctg_97_151650	97	151650	3	71.19	4.91325
112329_sctg_97_239557	97	239557	3	75.409	5.00116
112335_sctg_97_242064	97	242064	3	75.409	5.00367
112372_sctg_97_300823	97	300823	3	75.409	5.06243
112376_sctg_97_302139	97	302139	3	75.409	5.06374
112379_sctg_97_304514	97	304514	3	75.409	5.06612
112393_sctg_97_319508	97	319508	3	75.409	5.08111
112399_sctg_97_325870	97	325870	3	75.409	5.08747
112405_sctg_97_336488	97	336488	3	75.409	5.09809
112409_sctg_97_342553	97	342553	3	75.409	5.10416
112490_sctg_97_492634	97	492634	3	75.409	5.25424
85041_sctg_50_23027	50	23027	3	75.409	5.33671
85345_sctg_50_68470	50	68470	3	75.409	5.38215
84954_sctg_50_111438	50	111438	3	76.663	5.42512
84990_sctg_50_177382	50	177382	3	81.683	5.49106
85018_sctg_50_206999	50	206999	3	81.683	5.52068
85145_sctg_50_403640	50	403640	3	84.185	5.71732
85149_sctg_50_411043	50	411043	3	84.185	5.72472
85159_sctg_50_423940	50	423940	3	84.185	5.73762
85160_sctg_50_424144	50	424144	3	84.185	5.73782
85161_sctg_50_424147	50	424147	3	84.185	5.73783
85209_sctg_50_469729	50	469729	3	84.185	5.78341
85212_sctg_50_473444	50	473444	3	84.185	5.78712
85231_sctg_50_498739	50	498739	3	84.185	5.81242
85244_sctg_50_527325	50	527325	3	84.185	5.841
85259_sctg_50_547200	50	547200	3	84.185	5.86088
85270_sctg_50_558921	50	558921	3	84.185	5.8726
85272_sctg_50_561161	50	561161	3	84.185	5.87484
85285_sctg_50_591399	50	591399	3	84.185	5.90508
85288_sctg_50_600920	50	600920	3	84.185	5.9146
85293_sctg_50_605784	50	605784	3	84.185	5.91946
85322_sctg_50_651876	50	651876	3	85.435	5.96556
85325_sctg_50_652325	50	652325	3	85.435	5.966
85326_sctg_50_652514	50	652514	3	85.435	5.96619
85327_sctg_50_652516	50	652516	3	85.435	5.96619
85334_sctg_50_665918	50	665918	3	85.436	5.9796
85358_sctg_50_695234	50	695234	3	85.436	6.00891
85360_sctg_50_697522	50	697522	3	85.436	6.0112
85364_sctg_50_709996	50	709996	3	85.436	6.02367
85367_sctg_50_711761	50	711761	3	85.436	6.02544
85398_sctg_50_753591	50	753591	3	85.436	6.06727
85408_sctg_50_764737	50	764737	3	85.436	6.07842
85409_sctg_50_764740	50	764740	3	85.436	6.07842
90379_sctg_580_19545	580	19545	3	85.436	6.11192
90395_sctg_580_32440	580	32440	3	85.436	6.12481
24238_sctg_160_341822	160	341822	3	85.436	6.18684
24229_sctg_160_329934	160	329934	3	86.686	6.19873
24222_sctg_160_325009	160	325009	3	86.686	6.20365
24221_sctg_160_324749	160	324749	3	86.686	6.20391
24116_sctg_160_139160	160	139160	3	90.443	6.3895
24115_sctg_160_133867	160	133867	3	90.443	6.39479
24106_sctg_160_120578	160	120578	3	90.443	6.40808
24090_sctg_160_100859	160	100859	3	90.443	6.4278
24317_sctg_160_98405	160	98405	3	90.443	6.43025
24316_sctg_160_98177	160	98177	3	90.443	6.43048
24312_sctg_160_94874	160	94874	3	90.443	6.43379
24309_sctg_160_91796	160	91796	3	90.443	6.43686
24285_sctg_160_46421	160	46421	3	90.443	6.48224
24138_sctg_160_16279	160	16279	3	90.443	6.51238
24094_sctg_160_10614	160	10614	3	90.443	6.51805
61134_sctg_324_53585	324	53585	4	0	0.053585
61155_sctg_324_81654	324	81654	4	0	0.081654
61158_sctg_324_82148	324	82148	4	0	0.082148
61164_sctg_324_89658	324	89658	4	0	0.089658
61069_sctg_324_115210	324	115210	4	0	0.11521
61078_sctg_324_129968	324	129968	4	0	0.129968
79881_sctg_460_13726	460	13726	4	0	0.200638
79889_sctg_460_34296	460	34296	4	0	0.221208
82826_sctg_494_35878	494	35878	4	0	0.311106
80262_sctg_467_75026	467	75026	4	0	0.362853
80247_sctg_467_51687	467	51687	4	0	0.386192
80243_sctg_467_35074	467	35074	4	0	0.402805
80239_sctg_467_26865	467	26865	4	0.116	0.411014
43406_sctg_236_15136	236	15136	4	2.815	0.453116
43517_sctg_236_62847	236	62847	4	7.05	0.500827
43534_sctg_236_87845	236	87845	4	7.05	0.525825
43540_sctg_236_91699	236	91699	4	7.05	0.529679
43461_sctg_236_229657	236	229657	4	11.281	0.667637
43470_sctg_236_243296	236	243296	4	11.281	0.681276
43063_sctg_233_19999	233	19999	4	11.285	0.715931
43056_sctg_233_172759	233	172759	4	17.573	0.868691
2874_sctg_101_465224	101	465224	4	18.828	1.02139
2872_sctg_101_462123	101	462123	4	18.828	1.02449
2848_sctg_101_416283	101	416283	4	22.593	1.07033
2768_sctg_101_281218	101	281218	4	23.848	1.2054
2743_sctg_101_245637	101	245637	4	23.848	1.24098
2707_sctg_101_195181	101	195181	4	23.848	1.29143
2674_sctg_101_152990	101	152990	4	26.857	1.33362
2831_sctg_101_38334	101	38334	4	31.385	1.44828
2756_sctg_101_26813	101	26813	4	31.385	1.4598
2733_sctg_101_22494	101	22494	4	31.385	1.46412
23460_sctg_15_1086956	15	1086956	4	31.385	1.53925
23445_sctg_15_1064186	15	1064186	4	32.636	1.56202
23433_sctg_15_1021840	15	1021840	4	32.636	1.60437
24082_sctg_15_995450	15	995450	4	32.636	1.63076
24049_sctg_15_952979	15	952979	4	32.636	1.67323
23975_sctg_15_827526	15	827526	4	36.393	1.79868
23967_sctg_15_819356	15	819356	4	36.393	1.80685
23960_sctg_15_811883	15	811883	4	36.393	1.81432
23955_sctg_15_798663	15	798663	4	36.393	1.82754
23948_sctg_15_791661	15	791661	4	36.393	1.83455
23939_sctg_15_766192	15	766192	4	36.393	1.86002
23924_sctg_15_749681	15	749681	4	36.393	1.87653
23830_sctg_15_636354	15	636354	4	41.41	1.98985
23884_sctg_15_695056	15	695056	4	42.662	1.93115
23759_sctg_15_527287	15	527287	4	45.166	2.09892
23729_sctg_15_484318	15	484318	4	45.166	2.14189
23690_sctg_15_454169	15	454169	4	45.166	2.17204
23688_sctg_15_453973	15	453973	4	45.166	2.17224
23684_sctg_15_448746	15	448746	4	45.166	2.17746
23671_sctg_15_431045	15	431045	4	45.166	2.19516
23640_sctg_15_367848	15	367848	4	45.166	2.25836
23631_sctg_15_354312	15	354312	4	46.416	2.2719
23630_sctg_15_354073	15	354073	4	46.416	2.27214
23524_sctg_15_168167	15	168167	4	53.973	2.45804
23518_sctg_15_152384	15	152384	4	53.973	2.47382
23451_sctg_15_107043	15	107043	4	53.973	2.51917
45436_sctg_244_546	244	546	4	56.475	2.667
45343_sctg_244_15963	244	15963	4	56.475	2.68242
45352_sctg_244_17869	244	17869	4	56.475	2.68433
45363_sctg_244_18707	244	18707	4	56.475	2.68517
45366_sctg_244_18908	244	18908	4	56.475	2.68537
45425_sctg_244_41060	244	41060	4	56.475	2.70752
45426_sctg_244_45899	244	45899	4	56.475	2.71236
45458_sctg_244_82172	244	82172	4	56.475	2.74863
45320_sctg_244_118303	244	118303	4	57.726	2.78476
35788_sctg_201_178519	201	178519	4	57.726	3.10014
35893_sctg_201_96042	201	96042	4	57.726	3.01766
35887_sctg_201_75484	201	75484	4	57.726	2.9971
35882_sctg_201_61181	201	61181	4	57.726	2.9828
35880_sctg_201_60025	201	60025	4	57.726	2.98165
35877_sctg_201_57616	201	57616	4	57.726	2.97924
104821_sctg_80_565457	80	565457	4	64.008	3.29287
104800_sctg_80_525012	80	525012	4	64.008	3.33331
104790_sctg_80_503301	80	503301	4	64.008	3.35502
104783_sctg_80_492556	80	492556	4	64.008	3.36577
104779_sctg_80_488066	80	488066	4	64.008	3.37026
104653_sctg_80_276325	80	276325	4	70.291	3.582
104648_sctg_80_274021	80	274021	4	70.291	3.58431
104646_sctg_80_273768	80	273768	4	70.291	3.58456
104632_sctg_80_266450	80	266450	4	70.291	3.59188
104617_sctg_80_256441	80	256441	4	70.291	3.60188
104603_sctg_80_243344	80	243344	4	70.291	3.61498
104596_sctg_80_237344	80	237344	4	70.291	3.62098
104589_sctg_80_223448	80	223448	4	70.291	3.63488
104558_sctg_80_181471	80	181471	4	71.542	3.67686
104547_sctg_80_153509	80	153509	4	71.542	3.70482
104531_sctg_80_131208	80	131208	4	71.542	3.72712
104523_sctg_80_109492	80	109492	4	71.542	3.74883
104520_sctg_80_105932	80	105932	4	71.542	3.75239
104519_sctg_80_105493	80	105493	4	71.542	3.75283
104516_sctg_80_102851	80	102851	4	71.542	3.75548
104897_sctg_80_99429	80	99429	4	71.542	3.7589
104892_sctg_80_93461	80	93461	4	71.542	3.76486
104695_sctg_80_37349	80	37349	4	77.831	3.82098
78781_sctg_44_805693	44	805693	4	80.34	3.89604
78734_sctg_44_748347	44	748347	4	80.34	3.95339
78714_sctg_44_718379	44	718379	4	80.34	3.98336
78688_sctg_44_698763	44	698763	4	80.34	4.00297
78672_sctg_44_682969	44	682969	4	80.84	4.01877
78678_sctg_44_688001	44	688001	4	81.59	4.01374
78676_sctg_44_687619	44	687619	4	81.59	4.01412
78671_sctg_44_682505	44	682505	4	81.59	4.01923
78669_sctg_44_680970	44	680970	4	81.59	4.02077
78665_sctg_44_673921	44	673921	4	81.59	4.02782
78663_sctg_44_673107	44	673107	4	81.59	4.02863
78662_sctg_44_672629	44	672629	4	81.59	4.02911
78659_sctg_44_670870	44	670870	4	81.59	4.03087
78650_sctg_44_651544	44	651544	4	83.254	4.05019
78639_sctg_44_633097	44	633097	4	83.254	4.06864
78623_sctg_44_609386	44	609386	4	86.601	4.09235
78618_sctg_44_604346	44	604346	4	86.601	4.09739
78605_sctg_44_576656	44	576656	4	86.901	4.12508
78608_sctg_44_578538	44	578538	4	89.103	4.1232
78550_sctg_44_498172	44	498172	4	89.103	4.20357
78546_sctg_44_491521	44	491521	4	89.103	4.21022
78542_sctg_44_478343	44	478343	4	89.103	4.22339
78518_sctg_44_416990	44	416990	4	91.605	4.28475
78512_sctg_44_409517	44	409517	4	91.605	4.29222
78509_sctg_44_407041	44	407041	4	91.605	4.2947
78498_sctg_44_361819	44	361819	4	96.622	4.33992
78482_sctg_44_340740	44	340740	4	96.622	4.361
78477_sctg_44_331399	44	331399	4	96.622	4.37034
78468_sctg_44_316631	44	316631	4	96.622	4.38511
78452_sctg_44_296213	44	296213	4	96.622	4.40552
78451_sctg_44_295005	44	295005	4	96.622	4.40673
78448_sctg_44_294227	44	294227	4	96.622	4.40751
78436_sctg_44_283716	44	283716	4	96.622	4.41802
78387_sctg_44_196910	44	196910	4	96.622	4.50483
78370_sctg_44_166664	44	166664	4	96.622	4.53507
78368_sctg_44_164603	44	164603	4	96.622	4.53713
78367_sctg_44_164435	44	164435	4	96.622	4.5373
78601_sctg_44_57360	44	57360	4	99.126	4.64438
69734_sctg_37_859701	37	859701	4	100.378	4.75023
69733_sctg_37_859698	37	859698	4	100.378	4.75023
69576_sctg_37_574896	37	574896	4	104.135	5.03503
69575_sctg_37_567812	37	567812	4	104.135	5.04211
69561_sctg_37_551170	37	551170	4	104.135	5.05876
69536_sctg_37_530593	37	530593	4	104.135	5.07933
69531_sctg_37_524493	37	524493	4	104.135	5.08543
69527_sctg_37_519124	37	519124	4	104.135	5.0908
69478_sctg_37_456197	37	456197	4	104.135	5.15373
69470_sctg_37_444142	37	444142	4	104.135	5.16578
69463_sctg_37_440836	37	440836	4	104.135	5.16909
69457_sctg_37_439084	37	439084	4	104.135	5.17084
69452_sctg_37_436986	37	436986	4	104.135	5.17294
69451_sctg_37_436750	37	436750	4	104.135	5.17318
69449_sctg_37_434744	37	434744	4	104.135	5.17518
69448_sctg_37_434477	37	434477	4	104.135	5.17545
69441_sctg_37_424499	37	424499	4	104.135	5.18543
69427_sctg_37_391936	37	391936	4	104.135	5.21799
69426_sctg_37_381597	37	381597	4	104.135	5.22833
69415_sctg_37_373631	37	373631	4	104.135	5.2363
69412_sctg_37_367438	37	367438	4	104.135	5.24249
69403_sctg_37_348296	37	348296	4	104.135	5.26163
69394_sctg_37_342279	37	342279	4	104.135	5.26765
69273_sctg_37_209385	37	209385	4	104.135	5.40054
69235_sctg_37_171240	37	171240	4	104.135	5.43869
69585_sctg_37_58781	37	58781	4	105.386	5.55114
17728_sctg_140_429610	140	429610	4	105.386	5.62107
17727_sctg_140_429036	140	429036	4	105.386	5.62164
17723_sctg_140_422311	140	422311	4	105.986	5.62837
17724_sctg_140_422314	140	422314	4	106.638	5.62837
17715_sctg_140_412251	140	412251	4	107.89	5.63843
17604_sctg_140_237926	140	237926	4	111.647	5.81275
17750_sctg_140_65691	140	65691	4	111.647	5.98499
17737_sctg_140_54000	140	54000	4	111.647	5.99668
17736_sctg_140_53319	140	53319	4	111.647	5.99736
17735_sctg_140_52951	140	52951	4	111.647	5.99773
17682_sctg_140_36040	140	36040	4	111.667	6.01464
15419_sctg_134_51099	134	51099	4	115.405	6.10188
15444_sctg_134_92141	134	92141	4	115.405	6.14292
15246_sctg_134_209194	134	209194	4	115.405	6.25997
15344_sctg_134_345575	134	345575	4	116.656	6.39636
15360_sctg_134_364631	134	364631	4	116.656	6.41541
15363_sctg_134_366682	134	366682	4	116.656	6.41746
15372_sctg_134_373678	134	373678	4	116.656	6.42446
15379_sctg_134_384063	134	384063	4	116.656	6.43484
15402_sctg_134_408285	134	408285	4	116.656	6.45907
107032_sctg_863_2104	863	2104	4	116.656	6.50475
53574_sctg_288_18532	288	18532	5	0	0.171764
53576_sctg_288_18856	288	18856	5	0	0.172088
49701_sctg_267_127178	267	127178	5	0	0.482668
46096_sctg_249_120300	249	120300	5	0	0.696457
46104_sctg_249_129342	249	129342	5	0	0.705499
46105_sctg_249_132252	249	132252	5	0	0.708409
46108_sctg_249_136201	249	136201	5	0	0.712358
46159_sctg_249_185682	249	185682	5	1.25	0.761839
78304_sctg_449_29846	449	29846	5	1.25	0.844305
36309_sctg_204_13655	204	13655	5	1.25	0.922189
36316_sctg_204_155939	204	155939	5	1.25	1.06447
4763_sctg_1075_4302	1075	4302	5	1.25	1.22463
80867_sctg_470_26930	470	26930	5	1.25	1.25506
77034_sctg_434_52979	434	52979	5	1.44	1.36717
75828_sctg_421_66865	421	66865	5	5.005	1.48002
42543_sctg_230_218486	230	218486	5	5.007	1.74085
81965_sctg_484_27049	484	27049	5	5.015	1.80951
26424_sctg_169_382303	169	382303	5	5.015	1.8726
26417_sctg_169_370644	169	370644	5	5.015	1.88426
26395_sctg_169_327766	169	327766	5	8.764	1.92714
26319_sctg_169_203792	169	203792	5	8.764	2.05111
26268_sctg_169_161134	169	161134	5	8.764	2.09377
26250_sctg_169_148391	169	148391	5	8.764	2.10652
26431_sctg_169_51660	169	51660	5	11.266	2.20325
54688_sctg_293_112391	293	112391	5	13.773	2.3567
54756_sctg_293_46003	293	46003	5	18.796	2.42309
54750_sctg_293_40463	293	40463	5	18.796	2.42863
54749_sctg_293_40271	293	40271	5	18.796	2.42882
54698_sctg_293_12378	293	12378	5	18.796	2.45671
54781_sctg_293_9152	293	9152	5	18.796	2.45994
87855_sctg_548_17727	548	17727	5	21.943	2.48692
7896_sctg_114_291446	114	291446	5	25.092	2.72989
7875_sctg_114_236829	114	236829	5	28.86	2.78451
7863_sctg_114_222227	114	222227	5	28.86	2.79911
7859_sctg_114_206941	114	206941	5	28.86	2.8144
7855_sctg_114_194872	114	194872	5	28.86	2.82647
31153_sctg_184_226268	184	226268	5	33.883	3.15517
31150_sctg_184_224003	184	224003	5	33.883	3.15743
31144_sctg_184_218748	184	218748	5	33.883	3.16269
31107_sctg_184_135626	184	135626	5	37.641	3.24581
31228_sctg_184_71548	184	71548	5	37.641	3.30989
31129_sctg_184_16731	184	16731	5	37.641	3.3647
8889_sctg_1182_1986	1182	1986	5	37.641	3.38352
8890_sctg_1182_1989	1182	1989	5	37.641	3.38353
84440_sctg_4_83410	4	83410	5	37.641	3.46937
83664_sctg_4_122376	4	122376	5	38.891	3.50833
83819_sctg_4_144063	4	144063	5	38.891	3.53002
83842_sctg_4_146655	4	146655	5	38.891	3.53261
83939_sctg_4_160175	4	160175	5	38.891	3.54613
83970_sctg_4_181288	4	181288	5	38.891	3.56725
83986_sctg_4_202933	4	202933	5	38.891	3.58889
84009_sctg_4_238954	4	238954	5	38.891	3.62491
84030_sctg_4_269254	4	269254	5	40.141	3.65521
84039_sctg_4_275244	4	275244	5	40.141	3.6612
84068_sctg_4_325520	4	325520	5	40.141	3.71148
84101_sctg_4_372835	4	372835	5	40.141	3.75879
84105_sctg_4_380345	4	380345	5	40.141	3.7663
84108_sctg_4_387681	4	387681	5	40.141	3.77364
84153_sctg_4_441891	4	441891	5	40.141	3.82785
84172_sctg_4_465110	4	465110	5	40.141	3.85107
84189_sctg_4_489819	4	489819	5	40.141	3.87578
84215_sctg_4_552570	4	552570	5	40.141	3.93853
84226_sctg_4_564098	4	564098	5	40.141	3.95006
84243_sctg_4_592251	4	592251	5	42.643	3.97821
84279_sctg_4_625398	4	625398	5	42.643	4.01136
84284_sctg_4_632323	4	632323	5	42.643	4.01828
84298_sctg_4_652463	4	652463	5	42.643	4.03842
84299_sctg_4_652466	4	652466	5	42.643	4.03842
84304_sctg_4_658246	4	658246	5	42.643	4.0442
84333_sctg_4_696252	4	696252	5	42.643	4.08221
84350_sctg_4_714831	4	714831	5	42.643	4.10079
84361_sctg_4_725146	4	725146	5	42.643	4.1111
84373_sctg_4_760543	4	760543	5	45.147	4.1465
84481_sctg_4_874801	4	874801	5	47.651	4.26076
84509_sctg_4_897394	4	897394	5	47.651	4.28335
84534_sctg_4_922372	4	922372	5	47.651	4.30833
84553_sctg_4_958462	4	958462	5	47.651	4.34442
84562_sctg_4_967079	4	967079	5	47.651	4.35304
83497_sctg_4_1008960	4	1008960	5	47.651	4.39492
83532_sctg_4_1042939	4	1042939	5	47.651	4.4289
83693_sctg_4_1272839	4	1272839	5	48.051	4.6588
83697_sctg_4_1276517	4	1276517	5	49.147	4.66247
83923_sctg_4_1579862	4	1579862	5	55.195	4.96582
83927_sctg_4_1586205	4	1586205	5	55.195	4.97216
77363_sctg_43_195459	43	195459	5	56.447	5.24929
77429_sctg_43_313719	43	313719	5	56.447	5.36755
77463_sctg_43_355970	43	355970	5	56.447	5.4098
77471_sctg_43_369745	43	369745	5	56.447	5.42358
77476_sctg_43_376941	43	376941	5	56.447	5.43077
77484_sctg_43_389294	43	389294	5	56.447	5.44313
77547_sctg_43_466738	43	466738	5	57.698	5.52057
77597_sctg_43_534054	43	534054	5	57.698	5.58788
77611_sctg_43_547977	43	547977	5	57.698	5.60181
77608_sctg_43_544747	43	544747	5	58.548	5.59858
77704_sctg_43_687038	43	687038	5	58.948	5.74087
77720_sctg_43_711392	43	711392	5	58.948	5.76522
77721_sctg_43_711610	43	711610	5	58.948	5.76544
77727_sctg_43_720516	43	720516	5	58.948	5.77435
77734_sctg_43_726390	43	726390	5	58.948	5.78022
77743_sctg_43_754949	43	754949	5	58.948	5.80878
77751_sctg_43_764508	43	764508	5	58.948	5.81834
71531_sctg_395_53077	395	53077	5	64.722	5.9646
71499_sctg_395_112549	395	112549	5	64.732	6.02408
13290_sctg_129_446702	129	446702	5	68.645	6.07584
13184_sctg_129_257193	129	257193	5	70.267	6.26535
13185_sctg_129_257551	129	257551	5	70.267	6.26499
13159_sctg_129_237056	129	237056	5	70.267	6.28549
13078_sctg_129_103715	129	103715	5	71.517	6.41883
13351_sctg_129_84750	129	84750	5	71.517	6.43779
13346_sctg_129_81076	129	81076	5	71.517	6.44146
13331_sctg_129_52362	129	52362	5	74.019	6.47018
13323_sctg_129_50685	129	50685	5	74.019	6.47186
13274_sctg_129_40730	129	40730	5	75.27	6.48181
60974_sctg_323_16826	323	16826	5	79.735	6.53947
60939_sctg_323_129165	323	129165	5	82.705	6.65181
60970_sctg_323_164700	323	164700	5	82.705	6.68734
41852_sctg_229_233639	229	233639	5	82.705	6.75577
41851_sctg_229_233355	229	233355	5	82.705	6.75605
41845_sctg_229_227185	229	227185	5	83.98	6.76222
41840_sctg_229_220537	229	220537	5	83.98	6.76887
41839_sctg_229_220535	229	220535	5	83.98	6.76887
41799_sctg_229_162071	229	162071	5	87.301	6.82733
21628_sctg_152_330553	152	330553	5	93.994	7.07983
21625_sctg_152_327556	152	327556	5	93.994	7.08283
21549_sctg_152_216224	152	216224	5	99.023	7.19416
21508_sctg_152_135879	152	135879	5	101.524	7.2745
21501_sctg_152_125996	152	125996	5	101.524	7.28439
21500_sctg_152_125993	152	125993	5	101.524	7.28439
21495_sctg_152_115381	152	115381	5	101.524	7.295
18412_sctg_143_22901	143	22901	5	101.524	7.43339
18595_sctg_143_72199	143	72199	5	102.124	7.48268
18347_sctg_143_100441	143	100441	5	102.791	7.51093
18548_sctg_143_387080	143	387080	5	105.332	7.79756
54455_sctg_291_143120	291	143120	5	110.39	7.98653
54465_sctg_291_152301	291	152301	5	110.39	7.99571
54472_sctg_291_155878	291	155878	5	110.39	7.99929
54483_sctg_291_174145	291	174145	5	110.39	8.01756
54484_sctg_291_174453	291	174453	5	110.39	8.01787
54487_sctg_291_176871	291	176871	5	110.39	8.02028
102018_sctg_75_67662	75	67662	5	110.39	8.11008
102019_sctg_75_67913	75	67913	5	110.39	8.11034
102020_sctg_75_68206	75	68206	5	110.39	8.11063
102022_sctg_75_68590	75	68590	5	110.39	8.11101
102032_sctg_75_81106	75	81106	5	110.39	8.12353
101675_sctg_75_111592	75	111592	5	110.39	8.15401
101676_sctg_75_111850	75	111850	5	110.39	8.15427
101763_sctg_75_225331	75	225331	5	110.39	8.26775
101765_sctg_75_231398	75	231398	5	110.39	8.27382
101819_sctg_75_325870	75	325870	5	110.39	8.36829
101824_sctg_75_329680	75	329680	5	110.39	8.3721
101833_sctg_75_346896	75	346896	5	110.39	8.38932
101845_sctg_75_376490	75	376490	5	110.39	8.41891
101941_sctg_75_516065	75	516065	5	110.39	8.55849
101955_sctg_75_530855	75	530855	5	110.39	8.57328
101960_sctg_75_532250	75	532250	5	110.39	8.57467
101980_sctg_75_597274	75	597274	5	111.64	8.6397
21888_sctg_153_338759	153	338759	5	111.64	8.76474
21880_sctg_153_328949	153	328949	5	111.64	8.77455
21835_sctg_153_262207	153	262207	5	112.89	8.8413
21820_sctg_153_235051	153	235051	5	112.89	8.86845
21765_sctg_153_166413	153	166413	5	117.907	8.93709
21762_sctg_153_165681	153	165681	5	117.907	8.93782
21729_sctg_153_127038	153	127038	5	117.907	8.97646
21728_sctg_153_122511	153	122511	5	117.907	8.98099
21724_sctg_153_114066	153	114066	5	117.907	8.98944
21979_sctg_153_86833	153	86833	5	117.907	9.01667
21814_sctg_153_22599	153	22599	5	117.907	9.0809
21986_sctg_153_9583	153	9583	5	117.907	9.09392
106903_sctg_85_512122	85	512122	6	0	0.085693
106856_sctg_85_464685	85	464685	6	0	0.13313
106780_sctg_85_371631	85	371631	6	0.061	0.226184
106769_sctg_85_366801	85	366801	6	0.132	0.231014
106746_sctg_85_328473	85	328473	6	2.289	0.269342
106695_sctg_85_197625	85	197625	6	4.588	0.40019
107001_sctg_85_75109	85	75109	6	7.598	0.522706
106992_sctg_85_69838	85	69838	6	7.598	0.527977
106677_sctg_85_18074	85	18074	6	7.598	0.579741
106657_sctg_85_15323	85	15323	6	7.598	0.582492
106585_sctg_850_505	850	505	6	7.598	0.598421
51825_sctg_279_4007	279	4007	6	7.598	0.611345
51815_sctg_279_21441	279	21441	6	7.598	0.628779
51728_sctg_279_117778	279	117778	6	10.1	0.725116
51730_sctg_279_121131	279	121131	6	10.1	0.728469
51731_sctg_279_121583	279	121583	6	10.1	0.728921
51740_sctg_279_134202	279	134202	6	10.1	0.74154
51754_sctg_279_158190	279	158190	6	10.1	0.765528
51772_sctg_279_176012	279	176012	6	10.1	0.78335
51775_sctg_279_176306	279	176306	6	10.1	0.783644
51777_sctg_279_177834	279	177834	6	10.1	0.785172
51795_sctg_279_193858	279	193858	6	10.1	0.801196
51796_sctg_279_193861	279	193861	6	10.1	0.801199
58355_sctg_309_41827	309	41827	6	11.352	0.858776
58302_sctg_309_124163	309	124163	6	11.352	0.941112
58327_sctg_309_156704	309	156704	6	12.603	0.973653
58340_sctg_309_177456	309	177456	6	13.854	0.994405
58345_sctg_309_190576	309	190576	6	13.854	1.00753
18059_sctg_141_9436	141	9436	6	13.854	1.01763
17825_sctg_141_16232	141	16232	6	13.854	1.02443
17890_sctg_141_25234	141	25234	6	13.854	1.03343
17929_sctg_141_32105	141	32105	6	13.854	1.0403
17930_sctg_141_32437	141	32437	6	13.854	1.04063
17931_sctg_141_32440	141	32440	6	13.854	1.04063
17780_sctg_141_104120	141	104120	6	18.87	1.11231
17781_sctg_141_105799	141	105799	6	18.87	1.11399
17799_sctg_141_132113	141	132113	6	18.87	1.14031
17803_sctg_141_135435	141	135435	6	18.87	1.14363
17817_sctg_141_151155	141	151155	6	18.87	1.15935
17834_sctg_141_181533	141	181533	6	18.87	1.18973
17839_sctg_141_182402	141	182402	6	18.87	1.1906
17844_sctg_141_197186	141	197186	6	18.87	1.20538
17887_sctg_141_250282	141	250282	6	20.121	1.25848
17902_sctg_141_292525	141	292525	6	20.121	1.30072
17903_sctg_141_292797	141	292797	6	20.121	1.30099
17905_sctg_141_293038	141	293038	6	20.121	1.30123
17907_sctg_141_293959	141	293959	6	20.121	1.30215
17933_sctg_141_324625	141	324625	6	21.372	1.33282
17946_sctg_141_335740	141	335740	6	21.372	1.34393
17953_sctg_141_336989	141	336989	6	21.372	1.34518
18015_sctg_141_431817	141	431817	6	22.622	1.44001
65412_sctg_350_133113	350	133113	6	22.622	1.48237
65407_sctg_350_118667	350	118667	6	23.873	1.49682
65503_sctg_350_90375	350	90375	6	23.873	1.52511
84702_sctg_503_42026	503	42026	6	26.377	1.65761
84703_sctg_503_42029	503	42029	6	26.377	1.65761
70161_sctg_384_68311	384	68311	6	27.629	1.75522
25492_sctg_165_354487	165	354487	6	27.629	1.87346
25451_sctg_165_289631	165	289631	6	31.246	1.93832
25442_sctg_165_280733	165	280733	6	31.386	1.94721
25436_sctg_165_262597	165	262597	6	31.386	1.96535
25410_sctg_165_222011	165	222011	6	31.386	2.00594
25409_sctg_165_222008	165	222008	6	31.386	2.00594
25391_sctg_165_196232	165	196232	6	31.386	2.03172
25380_sctg_165_166412	165	166412	6	31.386	2.06154
25376_sctg_165_162986	165	162986	6	31.386	2.06496
25367_sctg_165_161859	165	161859	6	31.386	2.06609
25354_sctg_165_151201	165	151201	6	31.386	2.07675
95686_sctg_64_647382	64	647382	6	37.669	2.31337
95656_sctg_64_609473	64	609473	6	37.669	2.35128
95628_sctg_64_583078	64	583078	6	37.669	2.37767
95619_sctg_64_577841	64	577841	6	37.669	2.38291
95611_sctg_64_566686	64	566686	6	38.919	2.39407
95610_sctg_64_566358	64	566358	6	38.919	2.39439
95609_sctg_64_566355	64	566355	6	38.919	2.3944
95543_sctg_64_476420	64	476420	6	38.919	2.48433
95441_sctg_64_305488	64	305488	6	41.421	2.65526
95416_sctg_64_250741	64	250741	6	41.421	2.71001
95394_sctg_64_210631	64	210631	6	41.421	2.75012
45705_sctg_246_189192	246	189192	6	41.421	3.01538
45675_sctg_246_145932	246	145932	6	41.421	3.05864
45670_sctg_246_142852	246	142852	6	41.421	3.06172
45661_sctg_246_133513	246	133513	6	41.421	3.07106
45658_sctg_246_132825	246	132825	6	41.421	3.07175
45656_sctg_246_130761	246	130761	6	42.672	3.07381
45639_sctg_246_116122	246	116122	6	42.672	3.08845
45638_sctg_246_108283	246	108283	6	42.672	3.09629
45630_sctg_246_107295	246	107295	6	42.672	3.09728
73416_sctg_401_118014	401	118014	6	45.174	3.21479
73436_sctg_401_47282	401	47282	6	45.174	3.28553
73431_sctg_401_4368	401	4368	6	47.627	3.32844
94422_sctg_62_668256	62	668256	6	47.677	3.41602
94421_sctg_62_667997	62	667997	6	47.677	3.41628
94284_sctg_62_474983	62	474983	6	48.929	3.6093
94282_sctg_62_474011	62	474011	6	48.929	3.61027
94278_sctg_62_466339	62	466339	6	49.079	3.61794
94252_sctg_62_419210	62	419210	6	52.686	3.66507
94242_sctg_62_414635	62	414635	6	52.686	3.66965
94178_sctg_62_325974	62	325974	6	52.686	3.75831
94114_sctg_62_219717	62	219717	6	55.188	3.86456
94108_sctg_62_208032	62	208032	6	55.188	3.87625
94095_sctg_62_185024	62	185024	6	55.188	3.89926
94089_sctg_62_170406	62	170406	6	55.188	3.91387
94507_sctg_62_94503	62	94503	6	55.188	3.98978
86894_sctg_52_715521	52	715521	6	56.44	4.14562
86507_sctg_52_182314	52	182314	6	58.944	4.67883
86474_sctg_52_122197	52	122197	6	58.944	4.73894
86779_sctg_52_57585	52	57585	6	60.2	4.80356
74585_sctg_411_50253	411	50253	6	63.944	4.91149
74587_sctg_411_51318	411	51318	6	63.964	4.91256
53807_sctg_28_105469	28	105469	6	63.964	5.08506
53893_sctg_28_234824	28	234824	6	63.964	5.21442
53923_sctg_28_290342	28	290342	6	63.964	5.26994
53941_sctg_28_310465	28	310465	6	63.964	5.29006
53944_sctg_28_312064	28	312064	6	63.964	5.29166
53947_sctg_28_318280	28	318280	6	63.964	5.29788
53978_sctg_28_343886	28	343886	6	63.964	5.32348
53982_sctg_28_348294	28	348294	6	63.964	5.32789
54028_sctg_28_464562	28	464562	6	66.466	5.44416
54032_sctg_28_466159	28	466159	6	66.466	5.44575
54039_sctg_28_499919	28	499919	6	66.466	5.47951
54065_sctg_28_540789	28	540789	6	66.466	5.52038
54071_sctg_28_550134	28	550134	6	66.466	5.52973
54102_sctg_28_588301	28	588301	6	66.466	5.5679
54105_sctg_28_594912	28	594912	6	66.466	5.57451
54108_sctg_28_601936	28	601936	6	66.466	5.58153
54224_sctg_28_836888	28	836888	6	66.466	5.81648
28382_sctg_175_177513	175	177513	6	70.232	6.1146
28474_sctg_175_331161	175	331161	6	71.489	6.26825
47099_sctg_252_169582	252	169582	6	71.489	6.48035
66218_sctg_358_84633	358	84633	6	75.256	6.63473
66224_sctg_358_89555	358	89555	6	75.256	6.63966
66130_sctg_358_102835	358	102835	6	75.256	6.65294
66139_sctg_358_109608	358	109608	6	75.256	6.65971
66152_sctg_358_115090	358	115090	6	75.256	6.66519
66157_sctg_358_122936	358	122936	6	75.256	6.67304
66172_sctg_358_140615	358	140615	6	75.256	6.69072
71168_sctg_391_116005	391	116005	6	75.256	6.73261
71189_sctg_391_21592	391	21592	6	76.506	6.82702
47500_sctg_255_219552	255	219552	6	76.506	6.86575
47562_sctg_255_96307	255	96307	6	77.756	6.98899
47526_sctg_255_57183	255	57183	6	77.756	7.02811
47524_sctg_255_56822	255	56822	6	77.756	7.02848
107325_sctg_86_51533	86	51533	6	77.756	7.13693
107343_sctg_86_57441	86	57441	6	77.756	7.14284
107363_sctg_86_65938	86	65938	6	77.756	7.15134
107370_sctg_86_71551	86	71551	6	77.756	7.15695
107109_sctg_86_134890	86	134890	6	77.756	7.22029
107126_sctg_86_192229	86	192229	6	79.008	7.27763
107191_sctg_86_278443	86	278443	6	80.259	7.36384
107198_sctg_86_297387	86	297387	6	82.139	7.38279
107259_sctg_86_398351	86	398351	6	84.019	7.48375
107267_sctg_86_401958	86	401958	6	84.019	7.48736
107276_sctg_86_414730	86	414730	6	84.019	7.50013
107286_sctg_86_436775	86	436775	6	84.019	7.52217
47356_sctg_254_161396	254	161396	6	91.584	7.7608
47350_sctg_254_155941	254	155941	6	91.584	7.76626
47333_sctg_254_143215	254	143215	6	91.584	7.77898
47324_sctg_254_11835	254	11835	6	95.357	7.91036
15990_sctg_136_431558	136	431558	6	95.357	7.94324
15988_sctg_136_431360	136	431360	6	95.357	7.94344
15970_sctg_136_404447	136	404447	6	95.357	7.97035
15967_sctg_136_398578	136	398578	6	95.357	7.97622
15963_sctg_136_395230	136	395230	6	95.357	7.97957
15947_sctg_136_372104	136	372104	6	95.357	8.00269
15937_sctg_136_365054	136	365054	6	95.357	8.00974
15931_sctg_136_358339	136	358339	6	95.357	8.01646
15750_sctg_136_140194	136	140194	6	98.188	8.2346
94595_sctg_638_21377	638	21377	6	107.037	8.39627
31669_sctg_186_48044	186	48044	6	107.037	8.45212
31568_sctg_186_193601	186	193601	6	110.383	8.59768
90340_sctg_57_749592	57	749592	7	0	0.012385
90325_sctg_57_729351	57	729351	7	0	0.032626
90315_sctg_57_708179	57	708179	7	0	0.053798
90312_sctg_57_707236	57	707236	7	0	0.054741
90310_sctg_57_706101	57	706101	7	0	0.055876
90303_sctg_57_698790	57	698790	7	0	0.063187
90299_sctg_57_684846	57	684846	7	0	0.077131
90292_sctg_57_668010	57	668010	7	0	0.093967
90290_sctg_57_666753	57	666753	7	0	0.095224
90284_sctg_57_656892	57	656892	7	0	0.105085
90281_sctg_57_654620	57	654620	7	0	0.107357
90272_sctg_57_628364	57	628364	7	5.018	0.133613
90263_sctg_57_608827	57	608827	7	5.018	0.15315
90244_sctg_57_572912	57	572912	7	5.018	0.189065
90236_sctg_57_553275	57	553275	7	6.269	0.208702
90234_sctg_57_553056	57	553056	7	6.269	0.208921
90118_sctg_57_386411	57	386411	7	6.269	0.375566
90117_sctg_57_384500	57	384500	7	6.269	0.377477
90090_sctg_57_337720	57	337720	7	6.269	0.424257
90089_sctg_57_337360	57	337360	7	6.269	0.424617
90047_sctg_57_291843	57	291843	7	7.519	0.470134
90011_sctg_57_260312	57	260312	7	7.519	0.501665
89966_sctg_57_196519	57	196519	7	7.519	0.565458
90362_sctg_57_89451	57	89451	7	7.519	0.672526
90352_sctg_57_7589	57	7589	7	7.519	0.754388
85498_sctg_511_42000	511	42000	7	7.519	0.804078
79533_sctg_45_422617	45	422617	7	15.077	1.25185
79574_sctg_45_471144	45	471144	7	16.742	1.30038
79661_sctg_45_595277	45	595277	7	20.09	1.42451
79664_sctg_45_600174	45	600174	7	20.09	1.42941
79665_sctg_45_604032	45	604032	7	20.09	1.43327
79677_sctg_45_615909	45	615909	7	20.09	1.44514
79678_sctg_45_616313	45	616313	7	20.09	1.44555
79683_sctg_45_620854	45	620854	7	20.09	1.45009
79688_sctg_45_621740	45	621740	7	20.09	1.45097
79754_sctg_45_698183	45	698183	7	24.292	1.52742
79793_sctg_45_745652	45	745652	7	24.292	1.57489
74754_sctg_413_76741	413	76741	7	26.363	1.68672
74753_sctg_413_76738	413	76738	7	26.363	1.68672
74746_sctg_413_72132	413	72132	7	26.363	1.69132
74737_sctg_413_57849	413	57849	7	26.423	1.70561
67162_sctg_362_56809	362	56809	7	31.38	1.82037
67165_sctg_362_64121	362	64121	7	31.38	1.82768
67166_sctg_362_64463	362	64463	7	31.38	1.82802
67183_sctg_362_91918	362	91918	7	31.38	1.85548
67108_sctg_362_110448	362	110448	7	31.38	1.87401
67116_sctg_362_126544	362	126544	7	31.38	1.8901
67125_sctg_362_155493	362	155493	7	31.38	1.91905
93643_sctg_61_3839	61	3839	7	31.38	1.92834
93823_sctg_61_64979	61	64979	7	35.137	1.98948
93501_sctg_61_151265	61	151265	7	35.137	2.07577
93511_sctg_61_175016	61	175016	7	35.137	2.09952
93547_sctg_61_238179	61	238179	7	35.137	2.16268
93549_sctg_61_238654	61	238654	7	35.137	2.16316
93648_sctg_61_393021	61	393021	7	35.137	2.31752
93713_sctg_61_509275	61	509275	7	37.639	2.43378
93715_sctg_61_509476	61	509476	7	37.639	2.43398
93748_sctg_61_551335	61	551335	7	37.639	2.47584
43766_sctg_237_98591	237	98591	7	42.656	2.77933
43554_sctg_237_114310	237	114310	7	42.656	2.79505
43572_sctg_237_145010	237	145010	7	42.656	2.82575
43663_sctg_237_227837	237	227837	7	42.656	2.90858
43665_sctg_237_228761	237	228761	7	42.656	2.9095
48862_sctg_261_136826	261	136826	7	42.656	3.07151
48963_sctg_261_86306	261	86306	7	42.656	3.02099
48936_sctg_261_55017	261	55017	7	42.656	2.9897
48929_sctg_261_44282	261	44282	7	42.656	2.97896
48927_sctg_261_43777	261	43777	7	42.656	2.97846
48924_sctg_261_42327	261	42327	7	42.656	2.97701
48893_sctg_261_18269	261	18269	7	42.656	2.95295
48882_sctg_261_16566	261	16566	7	42.656	2.95125
48877_sctg_261_15942	261	15942	7	42.656	2.95062
61526_sctg_327_75242	327	75242	7	43.907	3.23764
80831_sctg_46_797816	46	797816	7	46.41	3.48527
80795_sctg_46_760128	46	760128	7	46.41	3.52296
80706_sctg_46_624414	46	624414	7	47.664	3.65867
80630_sctg_46_515555	46	515555	7	51.026	3.76753
80609_sctg_46_483558	46	483558	7	52.703	3.79953
80603_sctg_46_467410	46	467410	7	52.703	3.81568
80508_sctg_46_309948	46	309948	7	52.703	3.97314
80491_sctg_46_292405	46	292405	7	52.703	3.99068
80466_sctg_46_247404	46	247404	7	53.953	4.03568
80418_sctg_46_166459	46	166459	7	53.953	4.11663
80387_sctg_46_132003	46	132003	7	53.953	4.15108
80857_sctg_46_94373	46	94373	7	53.953	4.18871
57776_sctg_304_111089	304	111089	7	53.953	4.39428
57782_sctg_304_131507	304	131507	7	53.953	4.4147
12068_sctg_125_388448	125	388448	7	60.236	4.57588
12045_sctg_125_367982	125	367982	7	60.236	4.59634
12044_sctg_125_367692	125	367692	7	60.236	4.59663
12023_sctg_125_343121	125	343121	7	60.236	4.6212
12013_sctg_125_339016	125	339016	7	60.236	4.62531
11908_sctg_125_229949	125	229949	7	60.236	4.73438
11860_sctg_125_158456	125	158456	7	60.236	4.80587
12131_sctg_125_53309	125	53309	7	60.236	4.91101
12115_sctg_125_44497	125	44497	7	60.236	4.91983
12060_sctg_125_38145	125	38145	7	60.236	4.92618
11897_sctg_125_21436	125	21436	7	63.028	4.94289
28683_sctg_176_262925	176	262925	7	63.028	5.07934
28671_sctg_176_244253	176	244253	7	64.279	5.09801
28661_sctg_176_240452	176	240452	7	64.279	5.10181
28660_sctg_176_240450	176	240450	7	64.279	5.10182
28637_sctg_176_196554	176	196554	7	64.279	5.14571
28628_sctg_176_188147	176	188147	7	64.279	5.15412
28565_sctg_176_116335	176	116335	7	64.279	5.22593
28563_sctg_176_115863	176	115863	7	64.279	5.2264
28558_sctg_176_113390	176	113390	7	64.279	5.22888
28815_sctg_176_80166	176	80166	7	64.279	5.2621
28643_sctg_176_2021	176	2021	7	68.041	5.34024
81123_sctg_476_21455	476	21455	7	69.296	5.36382
81166_sctg_476_58216	476	58216	7	69.296	5.40058
82173_sctg_489_15974	489	15974	7	69.446	5.43982
84600_sctg_500_60580	500	60580	7	73.053	5.55905
84601_sctg_500_60914	500	60914	7	73.053	5.55939
84605_sctg_500_62164	500	62164	7	73.053	5.56064
84615_sctg_500_76372	500	76372	7	73.053	5.57485
19869_sctg_148_19836	148	19836	7	73.053	5.5959
19955_sctg_148_32340	148	32340	7	73.053	5.6084
19985_sctg_148_36403	148	36403	7	73.053	5.61246
20000_sctg_148_39080	148	39080	7	73.053	5.61514
20039_sctg_148_95455	148	95455	7	73.093	5.67152
19864_sctg_148_195798	148	195798	7	78.07	5.77186
19904_sctg_148_233134	148	233134	7	78.07	5.80919
19926_sctg_148_268429	148	268429	7	78.07	5.84449
19933_sctg_148_274542	148	274542	7	78.07	5.8506
19934_sctg_148_274544	148	274544	7	78.07	5.8506
6641_sctg_110_3949	110	3949	7	87.406	6.00421
6525_sctg_110_228406	110	228406	7	92	6.22867
6544_sctg_110_245951	110	245951	7	92	6.24622
6546_sctg_110_247419	110	247419	7	92	6.24768
6574_sctg_110_291546	110	291546	7	92	6.29181
6591_sctg_110_305196	110	305196	7	92	6.30546
6595_sctg_110_307598	110	307598	7	92	6.30786
6636_sctg_110_384517	110	384517	7	95.758	6.38478
6639_sctg_110_386082	110	386082	7	95.758	6.38635
6653_sctg_110_401592	110	401592	7	95.758	6.40186
6670_sctg_110_410839	110	410839	7	95.758	6.4111
6681_sctg_110_421372	110	421372	7	95.758	6.42164
6694_sctg_110_436440	110	436440	7	95.758	6.4367
6702_sctg_110_449833	110	449833	7	95.758	6.4501
6712_sctg_110_457775	110	457775	7	95.758	6.45804
7140_sctg_111_8758	111	8758	7	100.779	6.52723
7141_sctg_111_9158	111	9158	7	100.779	6.52763
7040_sctg_111_41696	111	41696	7	102.033	6.56017
6832_sctg_111_108613	111	108613	7	103.284	6.62709
6833_sctg_111_108886	111	108886	7	103.284	6.62736
6840_sctg_111_112709	111	112709	7	103.284	6.63118
6908_sctg_111_221106	111	221106	7	103.284	6.73958
6949_sctg_111_305257	111	305257	7	105.786	6.82373
7033_sctg_111_412707	111	412707	7	105.786	6.93118
7043_sctg_111_417295	111	417295	7	105.786	6.93577
7077_sctg_111_460199	111	460199	7	105.786	6.97867
57872_sctg_305_15264	305	15264	7	107.036	7.04134
57899_sctg_305_31867	305	31867	7	107.036	7.05794
57900_sctg_305_31870	305	31870	7	107.036	7.05795
57904_sctg_305_34403	305	34403	7	107.036	7.06048
57943_sctg_305_80941	305	80941	7	107.036	7.10702
57947_sctg_305_83968	305	83968	7	107.036	7.11005
96303_sctg_663_15943	663	15943	7	107.036	7.23735
11761_sctg_124_447082	124	447082	7	107.036	7.27535
11737_sctg_124_418063	124	418063	7	107.036	7.30437
11714_sctg_124_391445	124	391445	7	107.036	7.33098
11678_sctg_124_359838	124	359838	7	107.036	7.36259
11659_sctg_124_340643	124	340643	7	108.287	7.38179
11560_sctg_124_237788	124	237788	7	108.287	7.48464
11558_sctg_124_237485	124	237485	7	108.287	7.48494
11474_sctg_124_135218	124	135218	7	108.287	7.58721
11807_sctg_124_82999	124	82999	7	112.094	7.63943
11756_sctg_124_44387	124	44387	7	113.363	7.67804
11721_sctg_124_39604	124	39604	7	113.363	7.68283
39390_sctg_218_105944	218	105944	8	0	0.105944
39408_sctg_218_141066	218	141066	8	1.29	0.141066
39456_sctg_218_221258	218	221258	8	1.29	0.221258
74933_sctg_417_17542	417	17542	8	2.558	0.298876
74946_sctg_417_37582	417	37582	8	2.558	0.318916
31749_sctg_187_183257	187	183257	8	2.558	0.554126
31734_sctg_187_157648	187	157648	8	2.558	0.579735
31723_sctg_187_132416	187	132416	8	2.558	0.604967
31722_sctg_187_129829	187	129829	8	2.558	0.607554
31714_sctg_187_113119	187	113119	8	2.558	0.624264
31863_sctg_187_60974	187	60974	8	3.809	0.676409
31856_sctg_187_51226	187	51226	8	3.809	0.686157
38801_sctg_214_55470	214	55470	8	6.312	0.792954
38810_sctg_214_99946	214	99946	8	6.312	0.83743
38677_sctg_214_159007	214	159007	8	9.468	0.896491
38725_sctg_214_214003	214	214003	8	12.624	0.951487
69855_sctg_380_6864	380	6864	8	14.56	1.17249
69803_sctg_380_22870	380	22870	8	14.566	1.1885
103960_sctg_7_17446	7	17446	8	18.475	1.32644
104044_sctg_7_31989	7	31989	8	18.475	1.34099
104269_sctg_7_65868	7	65868	8	21.398	1.37487
104002_sctg_7_233671	7	233671	8	22.652	1.54267
104041_sctg_7_312490	7	312490	8	22.652	1.62149
104053_sctg_7_334729	7	334729	8	26.412	1.64373
104064_sctg_7_354104	7	354104	8	26.412	1.6631
104149_sctg_7_516126	7	516126	8	31.429	1.82512
104153_sctg_7_523686	7	523686	8	31.429	1.83268
104154_sctg_7_523896	7	523896	8	31.429	1.83289
104180_sctg_7_551428	7	551428	8	31.429	1.86043
104284_sctg_7_689759	7	689759	8	31.429	1.99876
104358_sctg_7_785140	7	785140	8	31.429	2.09414
104456_sctg_7_938982	7	938982	8	31.429	2.24798
103672_sctg_7_1046557	7	1046557	8	32.679	2.35555
103743_sctg_7_1104882	7	1104882	8	34.555	2.41388
103744_sctg_7_1107027	7	1107027	8	34.555	2.41602
103812_sctg_7_1183602	7	1183602	8	36.431	2.4926
103824_sctg_7_1208348	7	1208348	8	36.431	2.51735
103825_sctg_7_1208547	7	1208547	8	36.431	2.51755
103840_sctg_7_1226831	7	1226831	8	36.431	2.53583
103871_sctg_7_1276850	7	1276850	8	36.431	2.58585
103892_sctg_7_1297371	7	1297371	8	36.431	2.60637
103906_sctg_7_1332228	7	1332228	8	36.431	2.64123
103913_sctg_7_1353875	7	1353875	8	36.431	2.66287
103937_sctg_7_1391098	7	1391098	8	36.431	2.7001
52651_sctg_281_145825	281	145825	8	36.431	2.84736
52653_sctg_281_147933	281	147933	8	36.431	2.84947
52654_sctg_281_158643	281	158643	8	36.431	2.86018
52661_sctg_281_167644	281	167644	8	36.431	2.86918
97982_sctg_697_17862	697	17862	8	36.431	2.93365
12414_sctg_126_44122	126	44122	8	40.188	2.9794
12422_sctg_126_46769	126	46769	8	40.188	2.98205
12466_sctg_126_93613	126	93613	8	40.188	3.02889
12220_sctg_126_165643	126	165643	8	40.188	3.10092
12222_sctg_126_165921	126	165921	8	40.188	3.1012
12228_sctg_126_173849	126	173849	8	40.188	3.10913
12230_sctg_126_179934	126	179934	8	40.188	3.11521
12275_sctg_126_223620	126	223620	8	40.188	3.1589
12315_sctg_126_302076	126	302076	8	42.69	3.23735
12321_sctg_126_305636	126	305636	8	42.69	3.24092
12329_sctg_126_322600	126	322600	8	42.69	3.25788
12344_sctg_126_348636	126	348636	8	42.69	3.28391
12348_sctg_126_349754	126	349754	8	42.69	3.28503
12349_sctg_126_350119	126	350119	8	42.69	3.2854
12354_sctg_126_355375	126	355375	8	42.69	3.29065
12356_sctg_126_355576	126	355576	8	42.69	3.29086
12360_sctg_126_364179	126	364179	8	42.69	3.29946
12370_sctg_126_375328	126	375328	8	42.69	3.31061
12374_sctg_126_381508	126	381508	8	42.69	3.31679
12397_sctg_126_418007	126	418007	8	42.69	3.35329
12400_sctg_126_418612	126	418612	8	42.69	3.35389
64183_sctg_342_66567	342	66567	8	43.941	3.48562
64186_sctg_342_71771	342	71771	8	43.941	3.49082
64189_sctg_342_76187	342	76187	8	43.941	3.49524
64099_sctg_342_102535	342	102535	8	47.293	3.52158
102881_sctg_78_1596	78	1596	8	48.961	3.60776
102809_sctg_78_10389	78	10389	8	48.961	3.61655
102835_sctg_78_12660	78	12660	8	48.961	3.61882
102856_sctg_78_14020	78	14020	8	48.961	3.62018
102861_sctg_78_141255	78	141255	8	55.244	3.74742
102879_sctg_78_158275	78	158275	8	55.244	3.76444
102950_sctg_78_239522	78	239522	8	55.244	3.84568
102959_sctg_78_261546	78	261546	8	55.244	3.86771
59501_sctg_315_48323	315	48323	8	57.746	4.28592
59512_sctg_315_65545	315	65545	8	57.746	4.30315
59513_sctg_315_65853	315	65853	8	57.746	4.30345
59443_sctg_315_105557	315	105557	8	57.746	4.34316
59492_sctg_315_191547	315	191547	8	61.503	4.42915
63192_sctg_338_12654	338	12654	8	61.503	4.44426
63236_sctg_338_67150	338	67150	8	61.503	4.49876
63214_sctg_338_170133	338	170133	8	61.503	4.60174
80177_sctg_466_19863	466	19863	8	61.503	4.63823
38255_sctg_211_279655	211	279655	8	61.503	4.71368
38203_sctg_211_194263	211	194263	8	61.503	4.79907
38129_sctg_211_11457	211	11457	8	65.264	4.98188
38290_sctg_211_8937	211	8937	8	65.264	4.9844
111904_sctg_968_547	968	547	8	66.77	4.99398
77064_sctg_435_16812	435	16812	8	72.827	5.01784
77069_sctg_435_22643	435	22643	8	72.827	5.02367
77072_sctg_435_23204	435	23204	8	72.827	5.02423
92143_sctg_5_1566901	5	1566901	8	72.827	5.13016
92141_sctg_5_1566552	5	1566552	8	72.827	5.13051
92053_sctg_5_1461916	5	1461916	8	74.077	5.23515
92043_sctg_5_1442597	5	1442597	8	74.077	5.25447
92041_sctg_5_1440438	5	1440438	8	74.077	5.25663
92040_sctg_5_1439018	5	1439018	8	74.077	5.25805
92039_sctg_5_1438685	5	1438685	8	74.077	5.25838
92034_sctg_5_1435875	5	1435875	8	74.077	5.26119
92020_sctg_5_1429128	5	1429128	8	74.077	5.26794
92005_sctg_5_1408602	5	1408602	8	74.077	5.28846
91986_sctg_5_1393300	5	1393300	8	74.077	5.30377
91915_sctg_5_1270980	5	1270980	8	75.329	5.42608
91902_sctg_5_1254938	5	1254938	8	75.329	5.44213
91819_sctg_5_1135484	5	1135484	8	79.087	5.56158
91818_sctg_5_1135211	5	1135211	8	79.087	5.56185
91803_sctg_5_1108928	5	1108928	8	79.087	5.58814
91801_sctg_5_1105940	5	1105940	8	79.087	5.59112
91855_sctg_5_1175090	5	1175090	8	80.142	5.52198
91847_sctg_5_1167309	5	1167309	8	80.142	5.52976
91795_sctg_5_1093265	5	1093265	8	80.142	5.6038
91794_sctg_5_1093262	5	1093262	8	80.142	5.6038
92723_sctg_5_903018	5	903018	8	84.963	5.79405
92721_sctg_5_902775	5	902775	8	84.963	5.79429
92718_sctg_5_895092	5	895092	8	84.963	5.80197
92697_sctg_5_861650	5	861650	8	84.963	5.83542
92655_sctg_5_823412	5	823412	8	86.214	5.87365
92651_sctg_5_812951	5	812951	8	86.214	5.88411
92638_sctg_5_801083	5	801083	8	86.214	5.89598
92637_sctg_5_801080	5	801080	8	86.214	5.89598
92630_sctg_5_792442	5	792442	8	86.214	5.90462
92558_sctg_5_713557	5	713557	8	86.214	5.98351
92530_sctg_5_688411	5	688411	8	86.214	6.00865
92467_sctg_5_604025	5	604025	8	86.214	6.09304
92465_sctg_5_599571	5	599571	8	86.214	6.09749
92450_sctg_5_584138	5	584138	8	86.214	6.11293
92381_sctg_5_497792	5	497792	8	86.214	6.19927
92380_sctg_5_497789	5	497789	8	86.214	6.19928
92378_sctg_5_497012	5	497012	8	86.214	6.20005
92375_sctg_5_491714	5	491714	8	86.214	6.20535
92361_sctg_5_482450	5	482450	8	86.214	6.21462
92282_sctg_5_330474	5	330474	8	88.716	6.36659
92269_sctg_5_313253	5	313253	8	88.716	6.38381
92260_sctg_5_301913	5	301913	8	88.716	6.39515
92253_sctg_5_294302	5	294302	8	88.716	6.40276
92233_sctg_5_269432	5	269432	8	88.716	6.42763
92218_sctg_5_257090	5	257090	8	88.716	6.43997
92212_sctg_5_248393	5	248393	8	88.716	6.44867
91896_sctg_5_124275	5	124275	8	88.716	6.57279
91865_sctg_5_118253	5	118253	8	88.716	6.57881
91827_sctg_5_114712	5	114712	8	88.716	6.58235
91729_sctg_5_100178	5	100178	8	88.716	6.59689
92737_sctg_5_91067	5	91067	8	88.716	6.606
92675_sctg_5_84764	5	84764	8	88.716	6.6123
39032_sctg_215_9924	215	9924	9	0	0.009924
39012_sctg_215_75799	215	75799	9	0	0.075799
39015_sctg_215_79530	215	79530	9	0	0.07953
39019_sctg_215_86026	215	86026	9	0	0.086026
38833_sctg_215_125192	215	125192	9	0	0.125192
38924_sctg_215_249407	215	249407	9	2.502	0.249407
15494_sctg_135_17419	135	17419	9	2.502	0.300693
15496_sctg_135_17673	135	17673	9	2.502	0.300947
15708_sctg_135_90624	135	90624	9	5.007	0.373898
15453_sctg_135_118883	135	118883	9	6.26	0.402157
15456_sctg_135_124464	135	124464	9	6.26	0.407738
15474_sctg_135_156211	135	156211	9	6.26	0.439485
15478_sctg_135_160516	135	160516	9	6.26	0.44379
15480_sctg_135_163324	135	163324	9	6.26	0.446598
15486_sctg_135_165135	135	165135	9	6.26	0.448409
15489_sctg_135_170647	135	170647	9	6.26	0.453921
15492_sctg_135_172723	135	172723	9	6.26	0.455997
15504_sctg_135_191747	135	191747	9	7.51	0.475021
15509_sctg_135_198445	135	198445	9	7.51	0.481719
15526_sctg_135_225101	135	225101	9	7.51	0.508375
15535_sctg_135_233285	135	233285	9	7.51	0.516559
15607_sctg_135_337034	135	337034	9	8.762	0.620308
15612_sctg_135_357743	135	357743	9	10.014	0.641017
15613_sctg_135_360719	135	360719	9	10.014	0.643993
15644_sctg_135_391288	135	391288	9	10.014	0.674562
19457_sctg_146_61308	146	61308	9	11.265	0.795279
19459_sctg_146_65382	146	65382	9	11.265	0.799353
19236_sctg_146_129065	146	129065	9	13.768	0.863036
19237_sctg_146_129068	146	129068	9	13.768	0.863039
19239_sctg_146_131058	146	131058	9	13.768	0.865029
19243_sctg_146_133159	146	133159	9	13.768	0.86713
19249_sctg_146_140990	146	140990	9	13.768	0.874961
19262_sctg_146_164441	146	164441	9	13.768	0.898412
19292_sctg_146_200929	146	200929	9	17.525	0.9349
19296_sctg_146_201332	146	201332	9	17.525	0.935303
19305_sctg_146_207677	146	207677	9	17.525	0.941648
19313_sctg_146_215558	146	215558	9	17.525	0.949529
19321_sctg_146_218677	146	218677	9	17.525	0.952648
19325_sctg_146_226478	146	226478	9	17.525	0.960449
19329_sctg_146_228265	146	228265	9	17.525	0.962236
19339_sctg_146_231888	146	231888	9	17.525	0.965859
19341_sctg_146_234573	146	234573	9	17.525	0.968544
19343_sctg_146_234997	146	234997	9	17.525	0.968968
19426_sctg_146_390503	146	390503	9	18.775	1.12447
19428_sctg_146_401516	146	401516	9	18.775	1.13549
19436_sctg_146_403009	146	403009	9	18.775	1.13698
54313_sctg_290_133870	290	133870	9	20.026	1.3023
54315_sctg_290_135138	290	135138	9	20.026	1.30357
54344_sctg_290_180231	290	180231	9	20.026	1.34866
84876_sctg_508_27218	508	27218	9	23.783	1.39898
84877_sctg_508_27220	508	27220	9	23.783	1.39899
74867_sctg_415_7731	415	7731	9	23.783	1.44507
74845_sctg_415_32435	415	32435	9	23.783	1.46977
74851_sctg_415_42890	415	42890	9	23.783	1.48023
74859_sctg_415_65381	415	65381	9	23.783	1.50272
64036_sctg_341_173246	341	173246	9	25.033	1.5486
64030_sctg_341_163603	341	163603	9	25.033	1.55825
64023_sctg_341_157057	341	157057	9	25.033	1.56479
64021_sctg_341_156790	341	156790	9	25.033	1.56506
64010_sctg_341_121903	341	121903	9	25.033	1.59995
64005_sctg_341_119188	341	119188	9	25.033	1.60266
63999_sctg_341_110878	341	110878	9	25.033	1.61097
64098_sctg_341_96357	341	96357	9	25.033	1.62549
64097_sctg_341_96354	341	96354	9	26.286	1.62549
43992_sctg_239_215877	239	215877	9	27.538	1.93783
43934_sctg_239_136566	239	136566	9	27.538	1.85852
43933_sctg_239_136564	239	136564	9	27.538	1.85851
43926_sctg_239_127342	239	127342	9	27.538	1.84929
43909_sctg_239_100449	239	100449	9	27.538	1.8224
87097_sctg_535_19650	535	19650	9	28.789	1.99306
101473_sctg_74_44399	74	44399	9	28.789	2.07198
101474_sctg_74_44402	74	44402	9	28.789	2.07199
101608_sctg_74_97089	74	97089	9	31.291	2.12467
101609_sctg_74_97092	74	97092	9	31.291	2.12468
101211_sctg_74_101096	74	101096	9	31.291	2.12868
101212_sctg_74_101352	74	101352	9	31.291	2.12894
101249_sctg_74_150730	74	150730	9	31.291	2.17831
101252_sctg_74_153691	74	153691	9	31.291	2.18127
101264_sctg_74_165311	74	165311	9	31.291	2.1929
101280_sctg_74_199151	74	199151	9	31.291	2.22674
101286_sctg_74_212271	74	212271	9	31.291	2.23985
101325_sctg_74_256851	74	256851	9	32.541	2.28444
101348_sctg_74_284797	74	284797	9	32.541	2.31238
101389_sctg_74_339167	74	339167	9	33.792	2.36675
101412_sctg_74_358361	74	358361	9	35.045	2.38594
101499_sctg_74_501359	74	501359	9	35.045	2.52894
101541_sctg_74_563919	74	563919	9	41.332	2.5915
101546_sctg_74_566960	74	566960	9	41.332	2.59454
101574_sctg_74_601091	74	601091	9	43.836	2.62867
101579_sctg_74_616816	74	616816	9	43.836	2.6444
4752_sctg_1070_2622	1070	2622	9	43.836	2.68915
4753_sctg_1070_2930	1070	2930	9	43.836	2.68946
109574_sctg_905_542	905	542	9	43.836	2.69294
63075_sctg_337_151978	337	151978	9	43.836	2.7229
63066_sctg_337_142426	337	142426	9	45.105	2.73245
27590_sctg_171_75337	171	75337	9	52.683	2.95031
27401_sctg_171_151296	171	151296	9	52.683	3.02627
27407_sctg_171_156373	171	156373	9	52.683	3.03135
27408_sctg_171_164247	171	164247	9	52.683	3.03922
27468_sctg_171_244993	171	244993	9	52.683	3.11997
27494_sctg_171_281172	171	281172	9	52.683	3.15615
27522_sctg_171_318367	171	318367	9	52.683	3.19334
40354_sctg_21_984939	21	984939	9	52.683	3.35311
40283_sctg_21_873304	21	873304	9	53.933	3.46475
40281_sctg_21_871468	21	871468	9	53.933	3.46658
40249_sctg_21_821404	21	821404	9	55.186	3.51665
40241_sctg_21_807612	21	807612	9	56.438	3.53044
40188_sctg_21_732942	21	732942	9	56.438	3.60511
40181_sctg_21_729065	21	729065	9	56.438	3.60898
40126_sctg_21_630942	21	630942	9	61.456	3.70711
40122_sctg_21_619620	21	619620	9	61.456	3.71843
40080_sctg_21_565460	21	565460	9	61.456	3.77259
40033_sctg_21_491443	21	491443	9	61.456	3.84661
40032_sctg_21_491245	21	491245	9	61.456	3.8468
40000_sctg_21_448904	21	448904	9	61.456	3.88915
39993_sctg_21_439685	21	439685	9	61.456	3.89836
39946_sctg_21_390900	21	390900	9	61.456	3.94715
39914_sctg_21_347547	21	347547	9	61.456	3.9905
39886_sctg_21_312247	21	312247	9	61.456	4.0258
39871_sctg_21_287893	21	287893	9	62.156	4.05016
39872_sctg_21_287896	21	287896	9	62.711	4.05015
39832_sctg_21_200365	21	200365	9	65.22	4.13768
39797_sctg_21_135804	21	135804	9	65.22	4.20224
39789_sctg_21_124990	21	124990	9	66.474	4.21306
39808_sctg_21_14662	21	14662	9	67.727	4.32339
80096_sctg_464_49901	464	49901	9	67.727	4.38805
57709_sctg_303_192519	303	192519	9	69.281	4.43646
57733_sctg_303_38766	303	38766	9	73.996	4.59021
57731_sctg_303_36917	303	36917	9	73.996	4.59206
57653_sctg_303_11158	303	11158	9	73.996	4.61782
110760_sctg_932_6944	932	6944	9	73.996	4.63602
83369_sctg_49_627189	49	627189	9	77.755	4.79956
83353_sctg_49_596663	49	596663	9	77.755	4.83009
83350_sctg_49_594049	49	594049	9	77.755	4.8327
83347_sctg_49_593431	49	593431	9	77.755	4.83332
83341_sctg_49_587436	49	587436	9	77.755	4.83932
83340_sctg_49_587433	49	587433	9	77.755	4.83932
83278_sctg_49_493428	49	493428	9	77.755	4.93332
83239_sctg_49_427257	49	427257	9	77.755	4.9995
83235_sctg_49_426228	49	426228	9	77.755	5.00052
83098_sctg_49_251776	49	251776	9	81.514	5.17498
83095_sctg_49_248228	49	248228	9	82.114	5.17852
83053_sctg_49_160050	49	160050	9	82.765	5.2667
83028_sctg_49_142783	49	142783	9	85.268	5.28397
83023_sctg_49_138312	49	138312	9	85.268	5.28844
83015_sctg_49_132252	49	132252	9	85.268	5.2945
59677_sctg_317_163392	317	163392	9	85.268	5.44977
59666_sctg_317_158654	317	158654	9	85.268	5.45451
59664_sctg_317_151442	317	151442	9	85.268	5.46172
59742_sctg_317_76312	317	76312	9	87.834	5.53685
59740_sctg_317_73732	317	73732	9	87.834	5.53943
59734_sctg_317_67407	317	67407	9	87.834	5.54575
59727_sctg_317_62791	317	62791	9	87.834	5.55037
59719_sctg_317_49650	317	49650	9	87.834	5.56351
59716_sctg_317_49152	317	49152	9	87.834	5.56401
12810_sctg_127_80565	127	80565	10	0	0.080565
12814_sctg_127_85505	127	85505	10	0	0.085505
12819_sctg_127_88932	127	88932	10	0	0.088932
12481_sctg_127_107982	127	107982	10	0	0.107982
12502_sctg_127_124098	127	124098	10	0	0.124098
12517_sctg_127_140046	127	140046	10	0	0.140046
12532_sctg_127_154534	127	154534	10	0	0.154534
12547_sctg_127_179822	127	179822	10	1.25	0.179822
12565_sctg_127_199427	127	199427	10	1.25	0.199427
12570_sctg_127_206180	127	206180	10	1.25	0.20618
12581_sctg_127_235156	127	235156	10	2.502	0.235156
12655_sctg_127_342043	127	342043	10	2.502	0.342043
12668_sctg_127_351987	127	351987	10	2.502	0.351987
12769_sctg_127_451624	127	451624	10	7.225	0.451624
79033_sctg_454_19370	454	19370	10	8.795	0.498285
79031_sctg_454_15129	454	15129	10	9.095	0.494044
79053_sctg_454_44377	454	44377	10	10.048	0.523292
79073_sctg_454_67733	454	67733	10	11.302	0.546648
79076_sctg_454_69054	454	69054	10	11.302	0.547969
16501_sctg_138_51225	138	51225	10	17.586	0.620794
16505_sctg_138_55499	138	55499	10	17.586	0.625068
16513_sctg_138_61976	138	61976	10	17.586	0.631545
16515_sctg_138_62210	138	62210	10	17.586	0.631779
16518_sctg_138_64744	138	64744	10	17.586	0.634313
16270_sctg_138_110687	138	110687	10	17.586	0.680256
16293_sctg_138_143942	138	143942	10	17.586	0.713511
16308_sctg_138_158663	138	158663	10	17.586	0.728232
16343_sctg_138_216673	138	216673	10	20.942	0.786242
16376_sctg_138_267682	138	267682	10	22.618	0.837251
100944_sctg_73_395780	73	395780	10	25.12	1.40484
100946_sctg_73_396603	73	396603	10	25.12	1.40566
100951_sctg_73_407070	73	407070	10	25.12	1.41613
100964_sctg_73_415512	73	415512	10	25.12	1.42457
101024_sctg_73_512520	73	512520	10	25.12	1.52158
101043_sctg_73_534848	73	534848	10	25.12	1.54391
101115_sctg_73_619722	73	619722	10	25.12	1.62878
26161_sctg_168_360224	168	360224	10	25.12	1.69914
26059_sctg_168_191683	168	191683	10	29.833	1.86768
26053_sctg_168_178390	168	178390	10	29.833	1.88098
26225_sctg_168_93964	168	93964	10	31.391	1.9654
26219_sctg_168_89820	168	89820	10	31.391	1.96955
26206_sctg_168_78011	168	78011	10	31.391	1.98135
34411_sctg_196_95616	196	95616	10	36.409	2.15508
34247_sctg_196_118982	196	118982	10	36.409	2.17845
34271_sctg_196_154280	196	154280	10	36.409	2.21375
34290_sctg_196_182224	196	182224	10	36.409	2.24169
34297_sctg_196_190814	196	190814	10	36.409	2.25028
31343_sctg_185_229068	185	229068	10	41.429	2.61357
28299_sctg_174_45190	174	45190	10	42.681	2.7746
28153_sctg_174_172814	174	172814	10	42.681	2.90222
28165_sctg_174_193598	174	193598	10	42.681	2.923
28204_sctg_174_231344	174	231344	10	44.557	2.96075
28250_sctg_174_286202	174	286202	10	44.557	3.01561
68513_sctg_372_27904	372	27904	10	46.434	3.13324
68527_sctg_372_46379	372	46379	10	46.434	3.15172
68549_sctg_372_64465	372	64465	10	46.434	3.16981
68556_sctg_372_79108	372	79108	10	46.434	3.18445
68469_sctg_372_100612	372	100612	10	46.434	3.20595
68472_sctg_372_101412	372	101412	10	46.434	3.20675
68489_sctg_372_111725	372	111725	10	46.434	3.21706
8681_sctg_117_23703	117	23703	10	46.434	3.28669
8849_sctg_117_49975	117	49975	10	46.434	3.31296
8858_sctg_117_54463	117	54463	10	46.434	3.31745
8885_sctg_117_96126	117	96126	10	46.434	3.35911
8598_sctg_117_106880	117	106880	10	46.434	3.36987
8625_sctg_117_162946	117	162946	10	46.434	3.42593
8647_sctg_117_192284	117	192284	10	46.434	3.45527
8668_sctg_117_213473	117	213473	10	46.434	3.47646
8670_sctg_117_221363	117	221363	10	46.434	3.48435
8674_sctg_117_222142	117	222142	10	46.434	3.48513
8689_sctg_117_253705	117	253705	10	46.434	3.51669
8726_sctg_117_315466	117	315466	10	47.685	3.57845
8779_sctg_117_387062	117	387062	10	47.685	3.65005
8780_sctg_117_387063	117	387063	10	47.685	3.65005
8801_sctg_117_435539	117	435539	10	48.937	3.69853
96824_sctg_673_15378	673	15378	10	51.442	3.78678
61801_sctg_32_21274	32	21274	10	53.947	3.81507
62093_sctg_32_64926	32	64926	10	53.947	3.85872
61745_sctg_32_114118	32	114118	10	53.947	3.90792
61750_sctg_32_127748	32	127748	10	53.947	3.92155
61757_sctg_32_140434	32	140434	10	53.947	3.93423
61763_sctg_32_145240	32	145240	10	53.947	3.93904
61778_sctg_32_173389	32	173389	10	53.947	3.96719
61834_sctg_32_285682	32	285682	10	59.817	4.07948
61835_sctg_32_285868	32	285868	10	59.817	4.07967
61848_sctg_32_314526	32	314526	10	62.727	4.10832
61852_sctg_32_326089	32	326089	10	62.727	4.11989
61863_sctg_32_344923	32	344923	10	62.727	4.13872
61884_sctg_32_373042	32	373042	10	62.727	4.16684
61890_sctg_32_379217	32	379217	10	62.727	4.17302
61899_sctg_32_383410	32	383410	10	62.727	4.17721
61931_sctg_32_431583	32	431583	10	62.727	4.22538
61938_sctg_32_433498	32	433498	10	62.727	4.2273
61944_sctg_32_440059	32	440059	10	62.727	4.23386
62001_sctg_32_510570	32	510570	10	63.977	4.30437
62007_sctg_32_513971	32	513971	10	63.977	4.30777
62035_sctg_32_556666	32	556666	10	63.977	4.35046
62069_sctg_32_596137	32	596137	10	63.977	4.38994
62097_sctg_32_650619	32	650619	10	63.977	4.44442
62100_sctg_32_651168	32	651168	10	63.977	4.44497
62155_sctg_32_734865	32	734865	10	63.977	4.52866
62205_sctg_32_811484	32	811484	10	65.859	4.60528
62268_sctg_32_909985	32	909985	10	67.741	4.70378
62269_sctg_32_910472	32	910472	10	67.741	4.70427
62272_sctg_32_913750	32	913750	10	67.741	4.70755
62274_sctg_32_916157	32	916157	10	67.741	4.70995
62277_sctg_32_918332	32	918332	10	67.741	4.71213
62293_sctg_32_923588	32	923588	10	67.741	4.71739
62295_sctg_32_923845	32	923845	10	67.741	4.71764
31035_sctg_183_4375	183	4375	10	67.741	4.75106
30884_sctg_183_10334	183	10334	10	67.741	4.75702
30919_sctg_183_14273	183	14273	10	67.741	4.76096
30932_sctg_183_158777	183	158777	10	67.741	4.90546
30946_sctg_183_191925	183	191925	10	67.741	4.93861
30972_sctg_183_224152	183	224152	10	67.741	4.97084
30978_sctg_183_235269	183	235269	10	67.741	4.98196
30980_sctg_183_239517	183	239517	10	67.741	4.9862
6814_sctg_1118_2843	1118	2843	10	71.506	5.10437
98825_sctg_6_217402	6	217402	10	74.015	5.32401
98827_sctg_6_218847	6	218847	10	74.015	5.32545
98835_sctg_6_224818	6	224818	10	74.015	5.33142
98839_sctg_6_245447	6	245447	10	74.015	5.35205
98841_sctg_6_245762	6	245762	10	74.015	5.35237
98852_sctg_6_283176	6	283176	10	74.015	5.38978
98868_sctg_6_290237	6	290237	10	74.015	5.39684
98933_sctg_6_413614	6	413614	10	77.772	5.52022
99015_sctg_6_540539	6	540539	10	77.772	5.64714
99018_sctg_6_545543	6	545543	10	77.772	5.65215
99153_sctg_6_716607	6	716607	10	84.055	5.82321
99154_sctg_6_716609	6	716609	10	84.055	5.82321
99158_sctg_6_734753	6	734753	10	84.055	5.84136
99161_sctg_6_735313	6	735313	10	84.055	5.84192
99168_sctg_6_742487	6	742487	10	84.055	5.84909
99175_sctg_6_754215	6	754215	10	84.055	5.86082
99218_sctg_6_802884	6	802884	10	84.055	5.90949
99232_sctg_6_826066	6	826066	10	84.055	5.93267
98578_sctg_6_1118474	6	1118474	10	84.055	6.22508
98649_sctg_6_1197553	6	1197553	10	92.008	6.30416
79149_sctg_456_31751	456	31751	11	0	0.031751
89221_sctg_567_13219	567	13219	11	0	0.1035
89242_sctg_567_46477	567	46477	11	0.012	0.136758
7488_sctg_113_109694	113	109694	11	3.759	0.24765
7500_sctg_113_120807	113	120807	11	3.759	0.258763
7545_sctg_113_222648	113	222648	11	7.518	0.360604
7551_sctg_113_230185	113	230185	11	7.518	0.368141
7553_sctg_113_230519	113	230519	11	7.518	0.368475
7559_sctg_113_241431	113	241431	11	7.518	0.379387
7563_sctg_113_242037	113	242037	11	7.518	0.379993
7592_sctg_113_279244	113	279244	11	10.863	0.4172
7642_sctg_113_361238	113	361238	11	10.863	0.499194
7721_sctg_113_463131	113	463131	11	12.524	0.601087
7724_sctg_113_469566	113	469566	11	12.524	0.607522
7725_sctg_113_469569	113	469569	11	12.524	0.607525
7739_sctg_113_476417	113	476417	11	12.524	0.614373
107056_sctg_865_6911	865	6911	11	12.524	0.642347
107069_sctg_867_1482	867	1482	11	12.524	0.646221
3266_sctg_102_72638	102	72638	11	13.774	0.726676
3270_sctg_102_78546	102	78546	11	13.774	0.732584
2962_sctg_102_106382	102	106382	11	13.774	0.76042
2967_sctg_102_111141	102	111141	11	13.774	0.765179
2968_sctg_102_111475	102	111475	11	13.774	0.765513
9442_sctg_119_60916	119	60916	11	15.024	1.23524
9444_sctg_119_65496	119	65496	11	15.024	1.23982
9476_sctg_119_88585	119	88585	11	15.024	1.26291
9236_sctg_119_199014	119	199014	11	18.781	1.37334
9299_sctg_119_261321	119	261321	11	18.781	1.43565
9344_sctg_119_320595	119	320595	11	18.781	1.49492
9365_sctg_119_369544	119	369544	11	20.176	1.54387
47240_sctg_253_198028	253	198028	11	30.17	1.86405
47241_sctg_253_198031	253	198031	11	30.17	1.86406
22899_sctg_157_363981	157	363981	11	32.675	1.95241
22898_sctg_157_363978	157	363978	11	32.675	1.95241
22885_sctg_157_341839	157	341839	11	32.675	1.97455
22880_sctg_157_338170	157	338170	11	32.675	1.97822
22865_sctg_157_311250	157	311250	11	32.675	2.00514
22853_sctg_157_298539	157	298539	11	32.675	2.01785
22939_sctg_157_83924	157	83924	11	33.444	2.23246
80023_sctg_463_18165	463	18165	11	33.444	2.33466
80061_sctg_463_71617	463	71617	11	35.463	2.38811
80064_sctg_463_72160	463	72160	11	35.463	2.38865
80065_sctg_463_72163	463	72163	11	35.463	2.38865
80067_sctg_463_73872	463	73872	11	35.463	2.39036
80068_sctg_463_74069	463	74069	11	35.463	2.39056
80077_sctg_463_77313	463	77313	11	35.463	2.3938
58194_sctg_308_136553	308	136553	11	35.463	2.55162
58203_sctg_308_144538	308	144538	11	36.716	2.55961
58217_sctg_308_148674	308	148674	11	36.716	2.56374
82373_sctg_48_287206	48	287206	11	44.276	2.89569
82378_sctg_48_293305	48	293305	11	44.276	2.90179
82379_sctg_48_293543	48	293543	11	44.276	2.90203
82383_sctg_48_299295	48	299295	11	44.276	2.90778
82460_sctg_48_424353	48	424353	11	51.833	3.03284
82462_sctg_48_432690	48	432690	11	51.833	3.04118
82475_sctg_48_488950	48	488950	11	51.833	3.09744
82488_sctg_48_501154	48	501154	11	51.833	3.10964
82521_sctg_48_566933	48	566933	11	51.833	3.17542
82534_sctg_48_588255	48	588255	11	51.833	3.19674
82621_sctg_48_742213	48	742213	11	58.115	3.3507
10549_sctg_1215_793	1215	793	11	58.115	3.41869
49087_sctg_262_7373	262	7373	11	58.115	3.42897
49062_sctg_262_40643	262	40643	11	58.115	3.46224
48987_sctg_262_131842	262	131842	11	58.115	3.55344
49034_sctg_262_192224	262	192224	11	58.115	3.61382
79964_sctg_462_11104	462	11104	11	58.115	3.66177
79983_sctg_462_29508	462	29508	11	59.367	3.68017
101629_sctg_752_16413	752	16413	11	60.619	3.75487
43207_sctg_234_50564	234	50564	11	60.619	3.80624
43147_sctg_234_164016	234	164016	11	60.619	3.91969
33524_sctg_192_254211	192	254211	11	60.619	4.10921
33472_sctg_192_170131	192	170131	11	65.636	4.19329
33468_sctg_192_164380	192	164380	11	65.636	4.19904
33615_sctg_192_63943	192	63943	11	65.636	4.29948
33614_sctg_192_63940	192	63940	11	65.636	4.29948
40480_sctg_220_31632	220	31632	11	65.636	4.39516
40364_sctg_220_108147	220	108147	11	65.966	4.47167
40359_sctg_220_104236	220	104236	11	66.886	4.46776
40413_sctg_220_203943	220	203943	11	69.388	4.56747
40414_sctg_220_203946	220	203946	11	69.388	4.56747
40416_sctg_220_206244	220	206244	11	69.388	4.56977
40427_sctg_220_209714	220	209714	11	69.388	4.57324
100237_sctg_71_69081	71	69081	11	71.896	4.72934
100239_sctg_71_69318	71	69318	11	71.896	4.72957
99885_sctg_71_153713	71	153713	11	75.53	4.81397
99959_sctg_71_251878	71	251878	11	75.66	4.91213
99962_sctg_71_254069	71	254069	11	75.66	4.91432
99983_sctg_71_294506	71	294506	11	75.66	4.95476
100015_sctg_71_338842	71	338842	11	75.66	4.9991
100032_sctg_71_361652	71	361652	11	75.66	5.02191
100033_sctg_71_371246	71	371246	11	75.66	5.0315
100040_sctg_71_377222	71	377222	11	75.66	5.03748
100083_sctg_71_454832	71	454832	11	78.165	5.11509
100125_sctg_71_534740	71	534740	11	81.926	5.19499
100176_sctg_71_600980	71	600980	11	81.926	5.26124
100191_sctg_71_620245	71	620245	11	81.926	5.2805
100202_sctg_71_624347	71	624347	11	81.926	5.2846
100234_sctg_71_665343	71	665343	11	81.926	5.3256
59990_sctg_31_150303	31	150303	11	81.926	5.48483
60000_sctg_31_168793	31	168793	11	81.926	5.50332
60006_sctg_31_174334	31	174334	11	81.926	5.50886
60073_sctg_31_271910	31	271910	11	84.431	5.60644
60105_sctg_31_308998	31	308998	11	85.684	5.64352
60184_sctg_31_406760	31	406760	11	85.684	5.74129
60211_sctg_31_435000	31	435000	11	85.684	5.76953
60219_sctg_31_440417	31	440417	11	85.684	5.77494
60239_sctg_31_461250	31	461250	11	85.684	5.79578
60246_sctg_31_476010	31	476010	11	85.684	5.81054
60258_sctg_31_491807	31	491807	11	85.684	5.82633
60301_sctg_31_539638	31	539638	11	85.684	5.87416
60306_sctg_31_548884	31	548884	11	85.684	5.88341
60307_sctg_31_550187	31	550187	11	85.684	5.88471
60323_sctg_31_578917	31	578917	11	85.684	5.91344
60331_sctg_31_581841	31	581841	11	85.684	5.91637
60411_sctg_31_702773	31	702773	11	89.034	6.0373
60422_sctg_31_720255	31	720255	11	90.702	6.05478
60427_sctg_31_725401	31	725401	11	90.702	6.05993
60520_sctg_31_868829	31	868829	11	91.953	6.20336
60572_sctg_31_931533	31	931533	11	91.953	6.26606
60582_sctg_31_952051	31	952051	11	91.953	6.28658
98495_sctg_69_97740	69	97740	12	0	0.09774
98048_sctg_69_138620	69	138620	12	0	0.13862
98200_sctg_69_351657	69	351657	12	6.576	0.351657
33764_sctg_193_281423	193	281423	12	11.723	0.971923
107711_sctg_87_481142	87	481142	12	14.295	1.11641
107750_sctg_87_57194	87	57194	12	20.7	1.54036
107450_sctg_87_12787	87	12787	12	20.7	1.58477
107725_sctg_87_5230	87	5230	12	20.7	1.59233
18791_sctg_144_307694	144	307694	12	25.25	1.8026
18745_sctg_144_226651	144	226651	12	28.282	1.88365
18703_sctg_144_191573	144	191573	12	32.062	1.91872
18691_sctg_144_178424	144	178424	12	33.318	1.93187
18690_sctg_144_178421	144	178421	12	33.318	1.93188
18646_sctg_144_125312	144	125312	12	36.451	1.98498
18907_sctg_144_76159	144	76159	12	36.581	2.03414
110036_sctg_915_6937	915	6937	12	39.583	2.11734
39103_sctg_216_181341	216	181341	12	42.086	2.22531
39096_sctg_216_176540	216	176540	12	42.086	2.23011
39070_sctg_216_136759	216	136759	12	43.337	2.26989
39068_sctg_216_134325	216	134325	12	43.337	2.27233
39036_sctg_216_105809	216	105809	12	44.588	2.30084
39094_sctg_216_17563	216	17563	12	48.354	2.38909
48805_sctg_260_56815	260	56815	12	50.863	2.46357
82039_sctg_485_50920	485	50920	12	50.863	2.68463
49359_sctg_264_41617	264	41617	12	50.863	2.75307
30274_sctg_180_299174	180	299174	12	50.863	3.01335
30140_sctg_180_106166	180	106166	12	53.365	3.20636
109958_sctg_90_554224	90	554224	12	53.365	3.32399
109848_sctg_90_403911	90	403911	12	53.365	3.4743
109846_sctg_90_403708	90	403708	12	53.365	3.4745
109813_sctg_90_379882	90	379882	12	53.365	3.49833
109812_sctg_90_379872	90	379872	12	53.365	3.49834
109811_sctg_90_379518	90	379518	12	53.365	3.49869
109733_sctg_90_263779	90	263779	12	53.365	3.61443
109726_sctg_90_256415	90	256415	12	53.365	3.6218
109723_sctg_90_256070	90	256070	12	53.365	3.62214
109713_sctg_90_235613	90	235613	12	53.365	3.6426
109644_sctg_90_136727	90	136727	12	53.365	3.74148
109639_sctg_90_129805	90	129805	12	53.365	3.74841
109637_sctg_90_129391	90	129391	12	53.365	3.74882
109630_sctg_90_117059	90	117059	12	53.365	3.76115
109628_sctg_90_114344	90	114344	12	53.365	3.76387
109623_sctg_90_112301	90	112301	12	53.365	3.76591
109615_sctg_90_106754	90	106754	12	54.615	3.77146
109610_sctg_90_106014	90	106014	12	54.615	3.7722
109605_sctg_90_100271	90	100271	12	54.615	3.77794
110001_sctg_90_87280	90	87280	12	54.615	3.79093
109986_sctg_90_80643	90	80643	12	54.615	3.79757
109734_sctg_90_2646	90	2646	12	57.118	3.87557
99746_sctg_70_688816	70	688816	12	57.118	3.88136
99743_sctg_70_683487	70	683487	12	57.118	3.88669
99687_sctg_70_615590	70	615590	12	57.118	3.95458
99682_sctg_70_598936	70	598936	12	57.118	3.97124
99665_sctg_70_578313	70	578313	12	57.118	3.99186
99611_sctg_70_477889	70	477889	12	57.118	4.09229
99582_sctg_70_435782	70	435782	12	58.368	4.13439
99470_sctg_70_272272	70	272272	12	58.368	4.2979
99421_sctg_70_166448	70	166448	12	58.368	4.40373
99420_sctg_70_166236	70	166236	12	58.368	4.40394
99411_sctg_70_146558	70	146558	12	58.368	4.42362
99398_sctg_70_132882	70	132882	12	58.368	4.43729
99520_sctg_70_34373	70	34373	12	62.125	4.5358
99496_sctg_70_31531	70	31531	12	62.125	4.53864
99757_sctg_70_8239	70	8239	12	62.125	4.56194
53447_sctg_287_17486	287	17486	12	62.125	4.58776
53454_sctg_287_178243	287	178243	12	62.125	4.74852
53459_sctg_287_189819	287	189819	12	62.125	4.76009
78063_sctg_444_73768	444	73768	12	62.125	4.8008
78059_sctg_444_70392	444	70392	12	62.125	4.80418
78034_sctg_444_40377	444	40377	12	62.125	4.8342
78075_sctg_444_9816	444	9816	12	63.376	4.86476
78044_sctg_444_6321	444	6321	12	63.376	4.86825
78043_sctg_444_6089	444	6089	12	63.376	4.86848
2331_sctg_1003_6491	1003	6491	12	63.376	4.88116
105236_sctg_81_5063	81	5063	12	64.626	4.88652
104958_sctg_81_10214	81	10214	12	64.626	4.89167
105196_sctg_81_44927	81	44927	12	64.626	4.92638
105334_sctg_81_65317	81	65317	12	65.878	4.94677
104984_sctg_81_136933	81	136933	12	65.878	5.01839
105080_sctg_81_259108	81	259108	12	68.382	5.14057
105135_sctg_81_368751	81	368751	12	69.634	5.25021
105211_sctg_81_466902	81	466902	12	70.887	5.34836
105234_sctg_81_495839	81	495839	12	72.139	5.3773
105239_sctg_81_508340	81	508340	12	72.139	5.3898
105241_sctg_81_508552	81	508552	12	72.139	5.39001
105258_sctg_81_543159	81	543159	12	72.139	5.42462
8161_sctg_115_30415	115	30415	12	77.156	5.53871
8173_sctg_115_31613	115	31613	12	77.156	5.53991
8216_sctg_115_38356	115	38356	12	77.156	5.54666
8067_sctg_115_160455	115	160455	12	79.658	5.66875
8122_sctg_115_241925	115	241925	12	79.658	5.75022
8131_sctg_115_267170	115	267170	12	79.658	5.77547
8138_sctg_115_271465	115	271465	12	79.658	5.77976
8260_sctg_115_457909	115	457909	12	82.665	5.96621
79085_sctg_455_16729	455	16729	12	83.865	6.02956
41291_sctg_226_175658	226	175658	12	84.917	6.20309
41280_sctg_226_155647	226	155647	12	84.917	6.2231
41279_sctg_226_143041	226	143041	12	87.169	6.23571
41271_sctg_226_135194	226	135194	12	87.169	6.24356
41266_sctg_226_126499	226	126499	12	87.169	6.25225
41263_sctg_226_116392	226	116392	12	87.169	6.26236
71329_sctg_393_115063	393	115063	12	91.199	6.49392
53698_sctg_289_166753	289	166753	12	93.188	6.54487
53697_sctg_289_166751	289	166751	12	93.188	6.54487
53661_sctg_289_112934	289	112934	12	94.687	6.59869
53657_sctg_289_101168	289	101168	12	94.687	6.61046
53786_sctg_289_80465	289	80465	12	94.687	6.63116
53779_sctg_289_73761	289	73761	12	94.687	6.63786
53678_sctg_289_1266	289	1266	12	94.687	6.71036
23162_sctg_159_119143	159	119143	12	94.687	6.83087
23187_sctg_159_151718	159	151718	12	94.687	6.86344
23225_sctg_159_223090	159	223090	12	94.687	6.93482
23296_sctg_159_337152	159	337152	12	94.687	7.04888
86169_sctg_520_2097	520	2097	12	98.446	7.11245
14280_sctg_130_449797	130	449797	12	98.446	7.1873
14262_sctg_130_413483	130	413483	12	99.098	7.22361
14252_sctg_130_399358	130	399358	12	99.698	7.23774
14249_sctg_130_396217	130	396217	12	99.698	7.24088
14247_sctg_130_395964	130	395964	12	99.698	7.24113
14243_sctg_130_390477	130	390477	12	99.698	7.24662
14201_sctg_130_313028	130	313028	12	102.212	7.32407
14200_sctg_130_312817	130	312817	12	102.212	7.32428
14199_sctg_130_309955	130	309955	12	102.212	7.32714
14064_sctg_130_114188	130	114188	12	111.066	7.52291
97040_sctg_67_31271	67	31271	12	111.066	7.66847
97319_sctg_67_72459	67	72459	12	111.066	7.70966
96938_sctg_67_158514	67	158514	12	112.446	7.79571
84671_sctg_502_37445	502	37445	13	0	0.037445
70022_sctg_382_86834	382	86834	13	0	0.160132
100723_sctg_739_8540	739	8540	13	0	0.222698
100677_sctg_732_12590	732	12590	13	0	0.24316
55079_sctg_296_46560	296	46560	13	0	0.294255
[truncated: 1,589 more rows]

## Sheet: 3-Scaffolds
chr	sctg	orientation	old LG	old sctg		sctg added based on the old genetic map (Heesch et al 2010 New Phytologist)
chr_01	sctg_207	+	LG02	sctg_207		sctg : supercontig (scaffold)
chr_01	sctg_486	.
chr_01	sctg_516	.	LG02	sctg_516
chr_01	sctg_228	+
chr_01	sctg_151	-
chr_01	sctg_112	+	LG02	sctg_112
chr_01	sctg_3	+	LG02	sctg_3
chr_01	sctg_145	+	LG02	sctg_145
chr_01	sctg_532	.	LG02	sctg_532
chr_01	sctg_18	-	LG02	sctg_18
chr_01	sctg_392	-	LG02	sctg_392
chr_01	sctg_533	.	LG02	sctg_533
chr_01	sctg_297	-	LG02	sctg_297
chr_01	sctg_777	.	LG02	sctg_777
chr_01	sctg_2	-	LG02	sctg_2
chr_01	sctg_282	.	LG02	sctg_282
chr_01	sctg_203	+
chr_01	sctg_465	.	LG02	sctg_465
chr_01	sctg_295	+	LG02	sctg_203
chr_01	sctg_1262	.
chr_01	sctg_292	.	LG02	sctg_292
chr_01	sctg_277	.	LG02	sctg_277
chr_01	sctg_376	-	LG02	sctg_376
chr_01	sctg_163	+	LG02	sctg_163
chr_01	sctg_8	-	LG02	sctg_8
chr_02	sctg_83	+	LG15_32	sctg_83
chr_02	sctg_640	-
chr_02	sctg_40	-	LG15_32	sctg_40
chr_02	sctg_438	.
chr_02	sctg_598	.	LG15_32	sctg_598
chr_02	sctg_55	+	LG15_32	sctg_55
chr_02	sctg_356	+	LG15_32	sctg_356
chr_02	sctg_408	.
chr_02	sctg_259	+
chr_02	sctg_370	.	LG15_32	sctg_370
chr_02	sctg_272	-
chr_02	sctg_209	+	LG15_32	sctg_209
chr_02	sctg_41	+	LG15_32	sctg_41
chr_02	sctg_538	.
chr_02	sctg_346	.	LG15_32	sctg_346
chr_02	sctg_24	+	LG15_32	sctg_24
chr_02	sctg_82	+	LG15_32	sctg_82
chr_02	sctg_355	.	LG15_32	sctg_355
chr_03	sctg_424	.
chr_03	sctg_523	.	LG09	sctg_523
chr_03	sctg_27	-	LG09	sctg_27
chr_03	sctg_566	.	LG09	sctg_566
chr_03	sctg_301	.	LG09	sctg_301
chr_03	sctg_224	+	LG09	sctg_224
chr_03	sctg_276	-	LG09	sctg_276
chr_03	sctg_331	-	LG09	sctg_331
chr_03	sctg_11	-	LG09	sctg_11
chr_03	sctg_238	-	LG09	sctg_238
chr_03	sctg_406	.	LG09	sctg_406
chr_03	sctg_298	.	LG09
chr_03	sctg_223	.	LG09	sctg_223
chr_03	sctg_547	.	LG09
chr_03	sctg_527	.	LG09
chr_03	sctg_107	-	LG09	sctg_107
chr_03	sctg_97	+	LG09	sctg_97
chr_03	sctg_50	+	LG09	sctg_50
chr_03	sctg_580	.
chr_03	sctg_160	-	LG09	sctg_160
chr_04	sctg_324	.
chr_04	sctg_460	.	LG28_29	sctg_460
chr_04	sctg_494	.	LG28_29	sctg_494
chr_04	sctg_467	-	LG28_29	sctg_467
chr_04	sctg_236	+	LG28_29	sctg_236
chr_04	sctg_233	+
chr_04	sctg_101	-	LG28_29	sctg_101
chr_04	sctg_15	-	LG28_29	sctg_15
chr_04	sctg_595	.	LG28_29	sctg_595
chr_04	sctg_244	+	LG28_29	sctg_244
chr_04	sctg_201	.	LG28_29	sctg_201
chr_04	sctg_80	-	LG28_29	sctg_80
chr_04	sctg_44	-	LG22	sctg_44
chr_04	sctg_37	-
chr_04	sctg_140	-	LG22	sctg_140
chr_04	sctg_134	+
chr_04	sctg_863	.
chr_05	sctg_374	.	LG03	sctg_374
chr_05	sctg_288	.
chr_05	sctg_267	.
chr_05	sctg_249	+
chr_05	sctg_449	.
chr_05	sctg_204	.
chr_05	sctg_1075	.
chr_05	sctg_470	.
chr_05	sctg_434	.
chr_05	sctg_421	.	LG03	sctg_421
chr_05	sctg_230	.
chr_05	sctg_484	.
chr_05	sctg_169	-	LG03	sctg_169
chr_05	sctg_293	-	LG03	sctg_293
chr_05	sctg_548	.
chr_05	sctg_114	-	LG03	sctg_114
chr_05	sctg_184	-	LG03	sctg_184
chr_05	sctg_1182	.
chr_05	sctg_4	+	LG03	sctg_4
chr_05	sctg_43	+	LG03	sctg_43
chr_05	sctg_395	+
chr_05	sctg_129	-	LG03	sctg_129
chr_05	sctg_323	+	LG03	sctg_323
chr_05	sctg_229	-	LG03	sctg_229
chr_05	sctg_152	-	LG03	sctg_152
chr_05	sctg_143	+	LG03	sctg_143
chr_05	sctg_291	.	LG03	sctg_291
chr_05	sctg_75	+	LG03	sctg_75
chr_05	sctg_153	-	LG03	sctg_153
chr_06	sctg_85	-	LG16	sctg_85
chr_06	sctg_850	.
chr_06	sctg_279	+	LG16	sctg_279
chr_06	sctg_309	+	LG16	sctg_309
chr_06	sctg_141	+	LG16	sctg_141
chr_06	sctg_350	-	LG16	sctg_350
chr_06	sctg_503	.	LG16	sctg_503
chr_06	sctg_384	.	LG16	sctg_384
chr_06	sctg_165	-	LG16	sctg_165
chr_06	sctg_64	-	LG16	sctg_64
chr_06	sctg_246	-	LG16	sctg_246
chr_06	sctg_401	-
chr_06	sctg_62	-	LG16	sctg_62
chr_06	sctg_52	-	LG16	sctg_52
chr_06	sctg_411	+
chr_06	sctg_28	+	LG16	sctg_28
chr_06	sctg_175	+	LG16	sctg_175
chr_06	sctg_252	.	LG16	sctg_252
chr_06	sctg_358	.
chr_06	sctg_391	-	LG16	sctg_391
chr_06	sctg_255	-
chr_06	sctg_86	+	LG16	sctg_255
chr_06	sctg_254	-	LG16	sctg_86
chr_06	sctg_136	-	LG16	sctg_136
chr_06	sctg_638	.
chr_06	sctg_186	+	LG16	sctg_186
chr_07	sctg_57	-
chr_07	sctg_511	.
chr_07	sctg_45	+	LG17_18	sctg_45
chr_07	sctg_413	-	LG17_18	sctg_413
chr_07	sctg_362	.	LG17_18	sctg_362
chr_07	sctg_61	+	LG17_18	sctg_61
chr_07	sctg_237	.	LG17_18	sctg_237
chr_07	sctg_261	.
chr_07	sctg_327	.	LG17_18	sctg_327
chr_07	sctg_433	.	LG17_18	sctg_433
chr_07	sctg_46	-	LG17_18	sctg_46
chr_07	sctg_304	.
chr_07	sctg_125	-	LG17_18	sctg_125
chr_07	sctg_176	-	LG17_18	sctg_176
chr_07	sctg_476	.	LG17_18	sctg_476
chr_07	sctg_489	.
chr_07	sctg_500	.
chr_07	sctg_148	+	LG17_18	sctg_148
chr_07	sctg_110	+
chr_07	sctg_111	+	LG34	sctg_111
chr_07	sctg_305	.
chr_07	sctg_663	.
chr_07	sctg_124	-	LG34	sctg_124
chr_08	sctg_218	+
chr_08	sctg_417	.
chr_08	sctg_187	-
chr_08	sctg_214	+	LG06	sctg_214
chr_08	sctg_381	.	LG06	sctg_381
chr_08	sctg_380	+	LG06	sctg_380
chr_08	sctg_7	+	LG06	sctg_7
chr_08	sctg_281	.
chr_08	sctg_697	.
chr_08	sctg_126	+	LG06	sctg_126
chr_08	sctg_342	+
chr_08	sctg_78	+	LG06	sctg_78
chr_08	sctg_315	+	LG06	sctg_315
chr_08	sctg_338	.	LG06	sctg_338
chr_08	sctg_466	.	LG06	sctg_466
chr_08	sctg_211	-	LG06	sctg_211
chr_08	sctg_968	.
chr_08	sctg_435	.	LG06	sctg_435
chr_08	sctg_5	-
chr_09	sctg_215	+	LG14	sctg_215
chr_09	sctg_135	+
chr_09	sctg_146	+
chr_09	sctg_290	.
chr_09	sctg_508	.	LG14	sctg_508
chr_09	sctg_415	.	LG14	sctg_415
chr_09	sctg_341	-	LG14	sctg_341
chr_09	sctg_239	.	LG14	sctg_239
chr_09	sctg_535	.
chr_09	sctg_74	+
chr_09	sctg_1070	.
chr_09	sctg_905	.
chr_09	sctg_337	-
chr_09	sctg_171	.	LG14	sctg_171
chr_09	sctg_21	-	LG14	sctg_21
chr_09	sctg_464	.	LG14	sctg_464
chr_09	sctg_303	-	LG14	sctg_303
chr_09	sctg_932	.
chr_09	sctg_49	-	LG14	sctg_49
chr_09	sctg_317	-	LG14	sctg_317
chr_10	sctg_127	+	LG04_05	sctg_127
chr_10	sctg_454	+
chr_10	sctg_138	+	LG04_05	sctg_138
chr_10	sctg_73	.	LG04_05	sctg_73
chr_10	sctg_168	-	LG04_05	sctg_168
chr_10	sctg_196	.	LG04_05	sctg_196
chr_10	sctg_185	.
chr_10	sctg_174	+	LG04_05	sctg_174
chr_10	sctg_372	.	LG04_05	sctg_372
chr_10	sctg_117	+
chr_10	sctg_673	.
chr_10	sctg_32	+	LG04_05	sctg_32
chr_10	sctg_183	.	LG04_05	sctg_183
chr_10	sctg_1118	.
chr_10	sctg_6	+	LG04_05	sctg_6
chr_11	sctg_456	.
chr_11	sctg_567	+
chr_11	sctg_113	+	LG23	sctg_113
chr_11	sctg_865	.
chr_11	sctg_867	.
chr_11	sctg_102	.	LG23	sctg_102
chr_11	sctg_119	+	LG23	sctg_119
chr_11	sctg_253	.
chr_11	sctg_157	-	LG23	sctg_157
chr_11	sctg_463	+	LG23	sctg_463
chr_11	sctg_308	+	LG23	sctg_308
chr_11	sctg_48	+	LG23	sctg_48
chr_11	sctg_1215	.
chr_11	sctg_262	.	LG23	sctg_262
chr_11	sctg_462	+	LG23	sctg_462
chr_11	sctg_752	.
chr_11	sctg_234	.
chr_11	sctg_192	-	LG23	sctg_192
chr_11	sctg_220	+	LG23	sctg_220
chr_11	sctg_71	+
chr_11	sctg_31	+
chr_12	sctg_69	+	LG26	sctg_69
chr_12	sctg_193	.
chr_12	sctg_87	-	LG26	sctg_87
chr_12	sctg_479	.	LG26	sctg_479
chr_12	sctg_144	-	LG26	sctg_144
chr_12	sctg_915	.
chr_12	sctg_216	-	LG26	sctg_216
chr_12	sctg_260	.
chr_12	sctg_485	.	LG26	sctg_485
chr_12	sctg_264	.	LG26	sctg_264
chr_12	sctg_180	-	LG26	sctg_180
chr_12	sctg_90	-	LG26	sctg_90
chr_12	sctg_70	-	LG26	sctg_70
chr_12	sctg_287	.	LG26	sctg_287
chr_12	sctg_444	-
chr_12	sctg_1003	.
chr_12	sctg_81	+	LG26	sctg_81
chr_12	sctg_115	+	LG26	sctg_115
chr_12	sctg_455	.
chr_12	sctg_226	-	LG26	sctg_226
chr_12	sctg_393	.	LG26	sctg_393
chr_12	sctg_289	-	LG26	sctg_289
chr_12	sctg_159	.
chr_12	sctg_520	.
chr_12	sctg_130	-	LG26	sctg_130
chr_12	sctg_67	+	LG26	sctg_67
chr_13	sctg_502	.
chr_13	sctg_382	.
chr_13	sctg_739	.
chr_13	sctg_732	.
chr_13	sctg_296	.
chr_13	sctg_275	.
chr_13	sctg_318	+	LG30	sctg_318
chr_13	sctg_247	+	LG30	sctg_247
chr_13	sctg_191	-
chr_13	sctg_105	+	LG30	sctg_105
chr_13	sctg_457	.	LG30	sctg_457
chr_13	sctg_313	-	LG30	sctg_313
chr_13	sctg_410	.
chr_13	sctg_242	.	LG30	sctg_242
chr_13	sctg_375	+
chr_13	sctg_68	.	LG30	sctg_68
chr_13	sctg_439	+	LG30	sctg_439
chr_13	sctg_285	+	LG30	sctg_285
chr_13	sctg_427	.	LG30	sctg_427
chr_13	sctg_363	.
chr_13	sctg_386	.
chr_13	sctg_330	.
chr_13	sctg_560	.	LG30	sctg_560
chr_13	sctg_357	-	LG30	sctg_357
chr_13	sctg_96	+	LG30	sctg_96
chr_13	sctg_716	+
chr_13	sctg_563	.
chr_13	sctg_447	-	LG30	sctg_447
chr_13	sctg_266	-	LG30	sctg_266
chr_13	sctg_626	.
chr_13	sctg_248	.	LG30	sctg_248
chr_13	sctg_273	+	LG30	sctg_273
chr_13	sctg_483	.	LG30	sctg_106
chr_13	sctg_106	.
chr_13	sctg_251	.	LG30	sctg_251
chr_13	sctg_450	.	LG30	sctg_450
chr_14	sctg_29	+	LG17_18	sctg_29
chr_14	sctg_256	-	LG17_18	sctg_256
chr_14	sctg_182	-	LG17_18	sctg_182
chr_14	sctg_414	.	LG17_18	sctg_414
chr_14	sctg_38	+	LG17_18	sctg_38
chr_14	sctg_89	+	LG17_18	sctg_89
chr_14	sctg_206	+	LG17_18	sctg_206
chr_14	sctg_459	.	LG17_18	sctg_459
chr_14	sctg_286	+
chr_14	sctg_99	+	LG17_18	sctg_99
chr_14	sctg_189	+	LG17_18	sctg_189
chr_14	sctg_399	.	LG17_18	sctg_399
chr_14	sctg_100	-
chr_14	sctg_512	.	LG17_18	sctg_512
chr_14	sctg_133	+	LG17_18	sctg_133
chr_14	sctg_63	+	LG17_18	sctg_63
chr_15	sctg_654	.
chr_15	sctg_12	-	LG10	sctg_12
chr_15	sctg_559	.
chr_15	sctg_319	.
chr_15	sctg_56	-	LG10	sctg_56
chr_15	sctg_94	-	LG10	sctg_94
chr_15	sctg_76	-	LG10	sctg_76
chr_15	sctg_177	+	LG10	sctg_177
chr_15	sctg_294	.
chr_15	sctg_536	.	LG10	sctg_536
chr_15	sctg_188	-	LG10	sctg_188
chr_15	sctg_92	+	LG10	sctg_92
chr_15	sctg_156	+
chr_16	sctg_95	.	LG19	sctg_95
chr_16	sctg_400	.
chr_16	sctg_208	+	LG19	sctg_208
chr_16	sctg_205	.
chr_16	sctg_412	.	LG19	sctg_412
chr_16	sctg_194	-	LG19	sctg_194
chr_16	sctg_488	.
chr_16	sctg_47	-	LG19	sctg_47
chr_16	sctg_653	.
chr_16	sctg_283	+
chr_16	sctg_30	+	LG19	sctg_30
chr_16	sctg_167	+
chr_16	sctg_430	.
chr_16	sctg_312	.
chr_16	sctg_227	-
chr_16	sctg_164	-	LG31	sctg_164
chr_16	sctg_766	.
chr_16	sctg_334	.	LG31	sctg_334
chr_17	sctg_348	.
chr_17	sctg_1665	.
chr_17	sctg_458	-
chr_17	sctg_16	-	LG12	sctg_16
chr_17	sctg_149	.	LG12	sctg_149
chr_17	sctg_571	.
chr_17	sctg_250	.	LG12	sctg_250
chr_17	sctg_26	+	LG12	sctg_26
chr_17	sctg_142	+	LG12	sctg_142
chr_17	sctg_166	-
chr_17	sctg_379	.
chr_17	sctg_445	-
chr_17	sctg_158	+	LG12	sctg_158
chr_17	sctg_353	.	LG12	sctg_353
chr_18	sctg_326	.	LG13	sctg_326
chr_18	sctg_20	+	LG13	sctg_20
chr_18	sctg_269	.	LG13	sctg_269
chr_18	sctg_199	+	LG13	sctg_199
chr_18	sctg_53	+	LG13	sctg_53
chr_18	sctg_388	.	LG13	sctg_388
chr_18	sctg_139	-	LG13	sctg_139
chr_18	sctg_22	-
chr_18	sctg_66	+
chr_19	sctg_328	.	LG33	sctg_328
chr_19	sctg_359	.
chr_19	sctg_54	-	LG33	sctg_54
chr_19	sctg_514	.
chr_19	sctg_343	-	LG33	sctg_343
chr_19	sctg_121	+	LG33	sctg_121
chr_19	sctg_240	.	LG33	sctg_240
chr_19	sctg_335	.	LG33	sctg_335
chr_19	sctg_425	.	LG33	sctg_425
chr_19	sctg_35	+	LG33	sctg_35
chr_19	sctg_592	.
chr_19	sctg_367	.	LG33	sctg_367
chr_19	sctg_402	.
chr_19	sctg_245	-	LG33	sctg_245
chr_19	sctg_1687	.
chr_19	sctg_88	.	LG33	sctg_88
chr_19	sctg_278	-
chr_19	sctg_51	+	LG24	sctg_51
chr_19	sctg_453	.
chr_19	sctg_154	-	LG33	sctg_154
chr_20	sctg_58	-	LG08	sctg_58
chr_20	sctg_195	.
chr_20	sctg_351	.	LG08	sctg_351
chr_20	sctg_418	.
chr_20	sctg_23	+	LG08	sctg_23
chr_20	sctg_403	+	LG08	sctg_403
chr_20	sctg_198	+	LG08	sctg_198
chr_20	sctg_461	.	LG08	sctg_461
chr_20	sctg_900	.
chr_20	sctg_123	-	LG08	sctg_123
chr_20	sctg_332	-
chr_20	sctg_10	+	LG08	sctg_10
chr_20	sctg_231	+	LG08	sctg_231
chr_21	sctg_913	.
chr_21	sctg_190	.
chr_21	sctg_377	.
chr_21	sctg_496	.
chr_21	sctg_591	.
chr_21	sctg_525	.	LG15_32	sctg_525
chr_21	sctg_170	-	LG15_32	sctg_170
chr_21	sctg_93	-	LG15_32	sctg_93
chr_21	sctg_25	+	LG11	sctg_25
chr_21	sctg_147	+	LG11	sctg_147
chr_21	sctg_150	-	LG11	sctg_150
chr_21	sctg_506	.	LG11	sctg_506
chr_21	sctg_213	+	LG11	sctg_213
chr_21	sctg_643	.
chr_21	sctg_504	.	LG11	sctg_504
chr_21	sctg_387	.	LG11	sctg_387
chr_21	sctg_72	+	LG11	sctg_72
chr_21	sctg_270	.
chr_21	sctg_383	.	LG11	sctg_383
chr_21	sctg_311	.	LG11	sctg_311
chr_21	sctg_131	-	LG11	sctg_131
chr_21	sctg_155	-	LG11	sctg_155
chr_21	sctg_812	.
chr_21	sctg_14	+	LG11	sctg_14
chr_22	sctg_437	.	LG21	sctg_437
chr_22	sctg_162	+	LG21	sctg_162
chr_22	sctg_65	+	LG21	sctg_65
chr_22	sctg_368	.	LG21	sctg_368
chr_22	sctg_179	.	LG21	sctg_179
chr_22	sctg_423	.
chr_22	sctg_84	-	LG21	sctg_84
chr_22	sctg_528	.
chr_22	sctg_635	.
chr_22	sctg_539	.
chr_22	sctg_91	.
chr_22	sctg_493	.
chr_22	sctg_200	+	LG21	sctg_200
chr_22	sctg_572	.
chr_22	sctg_885	.
chr_22	sctg_39	-	LG21	sctg_39
chr_23	sctg_271	+
chr_23	sctg_929	.
chr_23	sctg_17	+	LG24	sctg_17
chr_23	sctg_333	-	LG24	sctg_333
chr_23	sctg_42	-
chr_23	sctg_132	-
chr_23	sctg_441	.	LG24	sctg_441
chr_23	sctg_371	-	LG24	sctg_371
chr_23	sctg_540	.	LG24	sctg_132
chr_23	sctg_345	-	LG24	sctg_345
chr_23	sctg_128	-	LG24	sctg_128
chr_23	sctg_118	+
chr_23	sctg_420	.	LG24	sctg_420
chr_23	sctg_221	.	LG24	sctg_221
chr_23	sctg_416	.
chr_24	sctg_178	+	LG25	sctg_178
chr_24	sctg_398	+
chr_24	sctg_19	+	LG25	sctg_19
chr_24	sctg_210	+	LG25	sctg_210
chr_24	sctg_513	.	LG25	sctg_513
chr_24	sctg_473	.
chr_24	sctg_60	+	LG25	sctg_60
chr_24	sctg_585	.
chr_24	sctg_686	.
chr_24	sctg_340	-	LG25	sctg_340
chr_24	sctg_499	.
chr_24	sctg_440	.	LG25	sctg_440
chr_24	sctg_491	+
chr_24	sctg_34	-	LG25	sctg_34
chr_24	sctg_1104	.
chr_24	sctg_109	-	LG25	sctg_109
chr_24	sctg_243	.	LG25	sctg_243
chr_25	sctg_322	.
chr_25	sctg_477	.	LG04_05	sctg_477
chr_25	sctg_219	.	LG04_05	sctg_219
chr_25	sctg_302	+
chr_25	sctg_545	.
chr_25	sctg_265	-	LG04_05	sctg_265
chr_25	sctg_232	-	LG04_05	sctg_232
chr_25	sctg_729	.
chr_25	sctg_173	+
chr_25	sctg_257	+	LG04_05	sctg_257
chr_25	sctg_116	-
chr_25	sctg_108	-
chr_25	sctg_172	.	LG04_05	sctg_172
chr_25	sctg_268	+	LG04_05	sctg_268
chr_25	sctg_222	.	LG04_05	sctg_222
chr_25	sctg_307	.
chr_25	sctg_501	.	LG04_05	sctg_501
chr_25	sctg_378	.
chr_25	sctg_300	+	LG04_05	sctg_300
chr_26	sctg_365	.
chr_26	sctg_556	.
chr_26	sctg_79	-	LG27	sctg_79
chr_26	sctg_137	+	LG27	sctg_137
chr_26	sctg_451	.
chr_26	sctg_908	.
chr_26	sctg_161	-
chr_26	sctg_77	.
chr_26	sctg_985	.
chr_26	sctg_274	-	LG27	sctg_274
chr_26	sctg_212	.	LG27	sctg_212
chr_26	sctg_347	.
chr_26	sctg_104	.	LG27	sctg_104
chr_26	sctg_321	.
chr_26	sctg_197	.	LG27	sctg_197
chr_26	sctg_320	.	LG27	sctg_320
chr_26	sctg_349	.
chr_26	sctg_280	+	LG27	sctg_280
chr_26	sctg_103	.	LG27	sctg_103
chr_26	sctg_202	.
chr_26	sctg_59	-	LG27	sctg_59
chr_26	sctg_306	-	LG27	sctg_306
chr_26	sctg_652	.
chr_27	sctg_122	.	LG01_20	sctg_122
chr_27	sctg_314	.	LG01_20	sctg_314
chr_27	sctg_422	.
chr_27	sctg_263	.
chr_27	sctg_431	.
chr_27	sctg_474	.	LG01_20	sctg_474
chr_27	sctg_366	.	LG01_20	sctg_366
chr_27	sctg_36	+	LG01_20	sctg_36
chr_27	sctg_0	-	LG01_20	sctg_0
chr_27	sctg_241	.	LG01_20	sctg_241
chr_27	sctg_339	.
chr_28	sctg_120	.	LG22	sctg_120
chr_28	sctg_98	.	LG22	sctg_98
chr_28	sctg_590	.	LG22	sctg_590
chr_28	sctg_181	.
chr_28	sctg_33	.	LG07	sctg_33
chr_28	sctg_9	-	LG07	sctg_9
chr_28	sctg_986	.
chr_28	sctg_394	-	LG07	sctg_394

## Sheet: 4-Genes_QTLs
gene_id	chr_id	gene_strand	start	end	type	description	GO-labels	protein_domain	KOGid
Ec-01_000890	chr_01	-	657860	661961	mRNA	expressed unknown protein	n/a;n/a;n/a	NA	NA
Ec-01_000900	chr_01	+	662317	678313	mRNA	Carbohydrate-binding WSC	NA	NA	NA
Ec-01_000910	chr_01	+	728909	738082	mRNA	Carbohydrate-binding WSC	n/a;n/a;n/a	NA	NA
Ec-01_000920	chr_01	-	739554	742613	mRNA	expressed unknown protein	n/a;n/a;n/a	NA	NA
Ec-01_000930	chr_01	+	744275	757559	mRNA	von Willebrand factor, type A	GO:0005515;GO:0006886;GO:0006888;GO:0030127	NA	NA
Ec-01_000940	chr_01	+	760785	762421	mRNA	hypothetical protein	n/a;n/a;n/a	NA	NA
Ec-01_000950	chr_01	+	764425	765045	mRNA	hypothetical protein	n/a;n/a;n/a	NA	NA
Ec-01_000960	chr_01	-	766181	776176	mRNA	Mitochondrial carrier protein	GO:0055085	NA	NA
Ec-01_000970	chr_01	+	776262	787361	mRNA	expressed unknown protein	n/a;n/a;n/a	NA	NA
Ec-01_000980	chr_01	+	788670	794016	mRNA	Histidine phosphatase superfamily, clade-1	GO:0003824;GO:0008152	NA	NA
Ec-01_000990	chr_01	-	794108	796651	mRNA	RNA ligase/cyclic nucleotide phosphodiesterase	GO:0003824;GO:0005622;GO:0016070	NA	NA
Ec-01_001000	chr_01	+	796761	801591	mRNA	Tetratricopeptide-like helical domain	GO:0005515	NA	NA
Ec-01_001010	chr_01	-	802144	807705	mRNA	Zinc finger, CCHC-type	GO:0003676;GO:0008270	NA	NA
Ec-01_001020	chr_01	+	807817	810795	mRNA	Mediator complex, subunit Med4	GO:0001104;GO:0006357;GO:0016592	NA	NA
Ec-01_001030	chr_01	-	811306	813081	mRNA	hypothetical protein	n/a;n/a;n/a	NA	NA
Ec-01_001040	chr_01	+	813904	821891	mRNA	Cation efflux protein	GO:0006812;GO:0008324;GO:0016021;GO:0055085	NA	NA
Ec-01_001050	chr_01	+	822571	824557	mRNA	Hypothetical protein	n/a;n/a;n/a	NA	NA
Ec-01_001060	chr_01	-	826507	833436	mRNA	TFIIH p62 subunit, N-terminal	n/a;n/a;n/a	NA	NA
Ec-01_001070	chr_01	+	833634	839436	mRNA	SET domain	GO:0005515	NA	NA
Ec-01_001080	chr_01	-	839938	845399	mRNA	Elongation factor, GTP-binding domain	GO:0003924;GO:0005525	NA	NA
Ec-01_001090	chr_01	-	846446	853025	mRNA	ADP/ATP carrier protein	GO:0005471;GO:0005524;GO:0006810;GO:0016021	NA	NA
Ec-01_001100	chr_01	-	853445	858442	mRNA	expressed unknown protein	n/a;n/a;n/a	NA	NA
Ec-01_001110	chr_01	+	858562	863102	mRNA	Amino acid transporter, transmembrane	n/a;n/a;n/a	NA	NA
Ec-01_001120	chr_01	+	864344	872888	mRNA	Cytochrome c oxidase subunit Vb.	GO:0004129;GO:0005740;GO:0006118	NA	KOG3352
Ec-01_003340	chr_01	+	2800269	2803262	mRNA	expressed unknown protein	n/a;n/a;n/a	NA	NA
Ec-01_003350	chr_01	-	2804635	2813231	mRNA	DNA mismatch repair protein MutS-homologue MSH6	GO:0006298	NA	KOG0217
Ec-01_003370	chr_01	-	2813686	2817394	mRNA	GWT1	GO:0005789;GO:0006506;GO:0016021;GO:0016746	NA	NA
Ec-01_003380	chr_01	+	2820224	2823069	mRNA	RNA recognition motif domain	GO:0003676	NA	NA
Ec-01_003390	chr_01	-	2822796	2853137	mRNA	dynein heavy chain	NA	NA	NA
Ec-01_003400	chr_01	-	2854643	2861256	mRNA	conserved unknown protein	NA	NA	NA
Ec-01_003410	chr_01	-	2862431	2873532	mRNA	Nucleolar protein 14	GO:0032040	NA	NA
Ec-01_003420	chr_01	+	2874838	2882094	mRNA	Armadillo-like helical	GO:0005488	NA	NA
Ec-01_003430	chr_01	+	2882455	2884115	mRNA	Hypothetical protein	n/a;n/a;n/a	NA	NA
Ec-01_003440	chr_01	+	2894679	2899127	mRNA	hypothetical protein	n/a;n/a;n/a	NA	NA
Ec-01_003460	chr_01	+	2911966	2914468	mRNA	Hypothetical protein	n/a;n/a;n/a	NA	NA
Ec-01_003470	chr_01	-	2942205	2944664	mRNA	Brix domain	n/a;n/a;n/a	NA	NA
Ec-01_003480	chr_01	-	2954065	2956084	mRNA	conserved unknown protein	n/a;n/a;n/a	NA	NA
Ec-01_003490	chr_01	-	2956707	2963292	mRNA	AGC-kinase, C-terminal	GO:0004674;GO:0005524;GO:0006468	NA	KOG0598
Ec-01_003500	chr_01	+	2963418	2966134	mRNA	Glycosyl transferase, family 3	GO:0008152;GO:0016757	NA	KOG1438
Ec-01_003510	chr_01	-	2968951	2979284	mRNA	WD40-repeat-containing domain	GO:0005515	NA	NA
Ec-01_003520	chr_01	+	2979630	2986945	mRNA	conserved unknown protein	GO:0005509	NA	NA
Ec-01_003540	chr_01	-	2986947	2993245	mRNA	ABC transporter-like	GO:0005524;GO:0016887	NA	KOG0062
Ec-01_003550	chr_01	+	2993384	2998412	mRNA	Diphthamide biosynthesis protein 1, putative	NA	NA	NA
Ec-01_003560	chr_01	-	2998366	3000608	mRNA	Domain of unknown function DUF1777	n/a;n/a;n/a	NA	NA
Ec-01_003570	chr_01	-	3001231	3006363	mRNA	Serine/threonine/dual specificity protein kinase, catalytic domain	GO:0004672;GO:0005524;GO:0006468	NA	KOG1166
Ec-01_003590	chr_01	+	3006452	3013843	mRNA	Peptidyl-prolyl cis-trans isomerase, FKBP-type	GO:0006457	NA	KOG0543
Ec-01_003600	chr_01	-	3014257	3022364	mRNA	expressed unknown protein	n/a;n/a;n/a	NA	NA
Ec-01_003610	chr_01	+	3022385	3025325	mRNA	expressed unknown protein	n/a;n/a;n/a	NA	NA
Ec-01_003620	chr_01	+	3027591	3030375	mRNA	Armadillo-type fold	GO:0005488	NA	NA
Ec-01_003630	chr_01	-	3031330	3036801	mRNA	RNA recognition motif domain	GO:0003676	NA	NA
Ec-01_003640	chr_01	-	3038582	3049902	mRNA	DALR anticodon binding	GO:0004814;GO:0005524;GO:0006420	NA	KOG4426
Ec-01_003650	chr_01	+	3050046	3059055	mRNA	GRIP	GO:0000042;GO:0005515	NA	NA
Ec-01_003660	chr_01	+	3059404	3063434	mRNA	Peroxiredoxin-like protein	NA	NA	NA
Ec-01_003670	chr_01	+	3063683	3066543	mRNA	Thioredoxin-like fold	GO:0045454;n/a	NA	NA
Ec-01_003680	chr_01	-	3065567	3073948	mRNA	Malic oxidoreductase	GO:0004470;GO:0004471;GO:0006108;GO:0055114	NA	KOG1257
Ec-01_003690	chr_01	+	3074371	3076844	mRNA	AAA+ ATPase domain	GO:0000166;GO:0005524;GO:0017111	NA	KOG0740
Ec-01_003700	chr_01	+	3084327	3100045	mRNA	possible ribosome assembly protein 4	GO:0005509	NA	NA
Ec-01_003710	chr_01	-	3100930	3103671	mRNA	Hypothetical leucine rich repeat protein	NA	NA	NA
Ec-01_003720	chr_01	-	3104655	3105354	mRNA	expressed unknown protein	n/a;n/a;n/a	NA	NA
Ec-01_003730	chr_01	+	3106072	3108920	mRNA	Type III pantothenate kinase	GO:0004594	NA	NA
Ec-01_003740	chr_01	+	3118164	3125939	mRNA	expressed unknown protein	n/a;n/a;n/a	NA	NA
Ec-01_003750	chr_01	-	3130562	3136918	mRNA	BRCT domain	GO:0005622	NA	NA
Ec-01_003760	chr_01	+	3137075	3140597	mRNA	Protein of unknown function DUF3172	n/a;n/a;n/a	NA	NA
Ec-01_003770	chr_01	-	3140731	3148115	mRNA	hypothetical protein	n/a;n/a;n/a	NA	NA
Ec-01_003780	chr_01	+	3148278	3153491	mRNA	Fatty acid hydroxylase	GO:0005506;GO:0006633;GO:0016491;GO:0055114	NA	NA
Ec-01_003790	chr_01	-	3153493	3161343	mRNA	flagellar associated protein	GO:0008152;GO:0016740;n/a	NA	NA
Ec-01_003800	chr_01	+	3161998	3164716	mRNA	Ribosomal protein S21e	GO:0003735;GO:0005622;GO:0005840;GO:0006412	NA	NA
Ec-01_003810	chr_01	-	3165293	3166320	mRNA	hypothetical protein	n/a;n/a;n/a	NA	NA
Ec-01_003820	chr_01	+	3167679	3181788	mRNA	Glycoside hydrolase superfamily	n/a;n/a;n/a	NA	NA
Ec-01_003830	chr_01	-	3181997	3195359	mRNA	hypothetical protein	n/a;n/a;n/a	NA	NA
Ec-01_003840	chr_01	+	3195436	3202422	mRNA	Tubulin/FtsZ, C-terminal	GO:0003924;GO:0005525;GO:0006184;GO:0043234;GO:0051258	NA	NA
Ec-01_003850	chr_01	-	3202468	3206696	mRNA	disproportionate superoxide radical into hydrogen peroxide	GO:0006801;GO:0046872;GO:0055114	NA	NA
Ec-01_003860	chr_01	+	3207378	3233682	mRNA	Ankyrin, TRAF-type zinc finger protein	GO:0005515	NA	NA
Ec-01_003870	chr_01	+	3234730	3250523	mRNA	Anoctamin	n/a;n/a;n/a	NA	NA
Ec-01_003880	chr_01	+	3250880	3255177	mRNA	conserved unknown protein	n/a;n/a;n/a	NA	NA
Ec-01_003890	chr_01	-	3255756	3263077	mRNA	GTP-binding protein Obg/CgtA	GO:0000287;GO:0003924;GO:0005525	NA	NA
Ec-01_003900	chr_01	+	3261571	3264415	mRNA	expressed unknown protein	n/a;n/a;n/a	NA	NA
Ec-01_003910	chr_01	-	3276776	3285067	mRNA	Cyclophilin-like domain	GO:0003755;GO:0006457	NA	NA
Ec-01_003920	chr_01	+	3285222	3290290	mRNA	Uncharacterised domain SAYSvFN	n/a;n/a;n/a	NA	NA
Ec-01_003930	chr_01	-	3291059	3296347	mRNA	hypothetical protein	n/a;n/a;n/a	NA	NA
Ec-01_003940	chr_01	+	3296845	3301217	mRNA	Serine/threonine/dual specificity protein kinase, catalytic domain	GO:0004672;GO:0005524;GO:0006468	NA	NA
Ec-01_003950	chr_01	+	3303973	3304894	mRNA	Hypothetical protein	n/a;n/a;n/a	NA	NA
Ec-01_003960	chr_01	+	3306866	3311559	mRNA	Glycerol-3-phosphate O-acyltransferase	GO:0008152;GO:0008415	NA	NA
Ec-01_003970	chr_01	+	3316596	3322756	mRNA	hypothetical protein	n/a;GO:0005515	NA	NA
Ec-01_003980	chr_01	-	3329669	3332304	mRNA	expressed unknown protein	n/a;n/a;n/a	NA	NA
Ec-01_003990	chr_01	-	3335542	3351995	mRNA	Ferric reductase, NAD binding	GO:0016491;GO:0055114	NA	KOG0039
Ec-01_004000	chr_01	+	3352645	3355007	mRNA	Basic-leucine zipper domain	GO:0003700;GO:0006355;GO:0043565	NA	NA
Ec-01_004010	chr_01	+	3355757	3357333	mRNA	hypothetical protein	n/a;n/a;n/a	NA	NA
Ec-01_004020	chr_01	-	3357780	3364029	mRNA	Protein kinase-like domain	GO:0016772	NA	NA
Ec-01_004030	chr_01	-	3365302	3399458	mRNA	C2 domain	GO:0005515	NA	NA
Ec-01_004040	chr_01	+	3401414	3405955	mRNA	WD repeat-containing protein	n/a;n/a;n/a	NA	NA
Ec-01_004050	chr_01	+	3406154	3409115	mRNA	WD40/YVTN repeat-like-containing domain	GO:0005515	NA	NA
Ec-01_004060	chr_01	-	3411678	3417030	mRNA	expressed unknown protein	n/a;n/a;n/a	NA	NA
Ec-01_004070	chr_01	+	3418439	3419060	mRNA	Hypothetical protein	n/a;n/a;n/a	NA	NA
Ec-01_004080	chr_01	+	3421860	3454301	mRNA	FerIin domain	n/a;n/a;n/a	NA	NA
Ec-02_003540	chr_02	-	3852689	3853259	mRNA	Hypothetical protein	n/a;n/a;n/a	NA	NA
Ec-02_003550	chr_02	-	3854445	3863140	mRNA	hypothetical protein	n/a;n/a;n/a	NA	NA
Ec-02_003560	chr_02	+	3863600	3873552	mRNA	conserved unknown protein	n/a;n/a;n/a	NA	NA
Ec-02_003570	chr_02	-	3874490	3877953	mRNA	hypothetical tRNA/rRNA methyltransferase	GO:0003723;GO:0006396;GO:0008173	NA	NA
Ec-02_003580	chr_02	-	3878501	3890313	mRNA	WD40-repeat-containing domain	GO:0005515	NA	NA
Ec-02_003590	chr_02	+	3890852	3896787	mRNA	hypothetical protein	n/a;n/a;n/a	NA	NA
Ec-02_003600	chr_02	-	3902251	3910693	mRNA	PAS domain	GO:0004871;GO:0007165	NA	NA
Ec-02_003610	chr_02	-	3920147	3925295	mRNA	Phasmid Socket Absent family member (psa-1)	n/a;n/a;n/a	NA	NA
Ec-02_003620	chr_02	-	3925454	3932146	mRNA	SWIRM domain protein	GO:0005515	NA	NA
Ec-02_003630	chr_02	+	3932541	3952003	mRNA	conserved unknown protein	n/a;n/a;n/a	NA	NA
Ec-02_003640	chr_02	+	3969016	3975163	mRNA	Uncharacterised protein family UPF0047	n/a;n/a;n/a	NA	NA
Ec-02_003650	chr_02	+	3978385	3990670	mRNA	Ribosomal L11 methyltransferase, PrmA	GO:0005737;GO:0006479;GO:0008276	NA	NA
Ec-02_003660	chr_02	-	3990756	4006561	mRNA	Alpha/Beta hydrolase fold	n/a;n/a;n/a	NA	NA
Ec-02_003670	chr_02	+	4006674	4024301	mRNA	Tetratricopeptide-like helical domain	GO:0005515	NA	NA
Ec-02_003680	chr_02	-	4025128	4039064	mRNA	expressed unknown protein	GO:0005525;GO:0005874;GO:0007017	NA	NA
Ec-02_003690	chr_02	+	4040026	4056454	mRNA	LRR-GTPase of the ROCO family, putative pseudogene	GO:0005622;GO:0005525;GO:0007264	NA	NA
Ec-02_003700	chr_02	-	4047748	4052269	mRNA	Hypothetical leucine rich repeat protein.	GO:0005515	NA	NA
Ec-02_003710	chr_02	-	4067748	4070123	mRNA	Zinc finger, FYVE/PHD-type	GO:0008270	NA	NA
Ec-02_003720	chr_02	-	4070463	4071938	mRNA	hypothetical protein	n/a;n/a;n/a	NA	NA
Ec-02_003730	chr_02	-	4073865	4078728	mRNA	hypothetical protein	GO:0003700;GO:0005634;GO:0006355;GO:0008270	NA	NA
Ec-02_003740	chr_02	-	4080304	4089158	mRNA	Thioredoxin-like fold	n/a;n/a;n/a	NA	NA
Ec-02_003750	chr_02	-	4089160	4102415	mRNA	Serine/threonine/dual specificity protein kinase, catalytic domain	GO:0004672;GO:0005524;GO:0006468	NA	KOG0594
Ec-02_003760	chr_02	+	4102793	4107565	mRNA	Ankyrin repeat-containing domain	n/a;n/a;n/a	NA	NA
Ec-02_003770	chr_02	-	4107781	4113251	mRNA	expressed unknown protein	n/a;n/a;n/a	NA	NA
Ec-02_003780	chr_02	+	4113417	4116153	mRNA	Alpha/Beta hydrolase fold	n/a;n/a;n/a	NA	NA
Ec-02_003790	chr_02	-	4116711	4119749	mRNA	hypothetical protein	n/a;n/a;n/a	NA	NA
Ec-02_003800	chr_02	-	4120555	4134978	mRNA	hypothetical protein	GO:0016787	NA	NA
Ec-02_003810	chr_02	-	4137105	4141092	mRNA	hypothetical protein	n/a;n/a;n/a	NA	NA
Ec-02_003830	chr_02	-	4143093	4145014	mRNA	Hypothetical protein	n/a;n/a;n/a	NA	NA
Ec-02_003840	chr_02	+	4145393	4150943	mRNA	Mitochondrial substrate/solute carrier	GO:0005488;GO:0006810;GO:0016020	NA	NA
Ec-02_003850	chr_02	+	4151668	4169222	mRNA	GRAM domain	n/a;n/a;n/a	NA	NA
Ec-02_003860	chr_02	+	4173311	4185007	mRNA	imm upregulated 3	NA	NA	NA
Ec-02_003870	chr_02	+	4185878	4192169	mRNA	Ankyrin repeat-containing domain	n/a;n/a;n/a	NA	NA
Ec-02_003880	chr_02	-	4192277	4219611	mRNA	Pleckstrin homology domain	n/a;n/a;n/a	NA	NA
Ec-02_003890	chr_02	-	4220879	4223015	mRNA	expressed unknown protein	n/a;n/a;n/a	NA	NA
Ec-02_003900	chr_02	+	4223149	4231005	mRNA	Nuclear pore localisation protein NPL4	n/a;n/a;n/a	NA	NA
Ec-02_003910	chr_02	+	4232394	4241337	mRNA	GAF domain-like	n/a;n/a;n/a	NA	NA
Ec-02_003920	chr_02	-	4244032	4247976	mRNA	putative transmembrane protein	GO:0016021	NA	KOG4491
Ec-02_003930	chr_02	+	4248113	4263485	mRNA	EF-hand domain pair	GO:0004672;GO:0005524;GO:0006468	NA	KOG0032
Ec-02_003940	chr_02	+	4264490	4284055	mRNA	Kinesin motor domain	GO:0003777;GO:0005524;GO:0007018;GO:0008017	NA	NA
Ec-02_003950	chr_02	-	4284069	4311079	mRNA	plectin isoform 1	GO:0006118;GO:0016491	NA	NA
Ec-04_000590	chr_04	+	670894	682088	mRNA	Tricarboxylate/iron carrier	GO:0006811;GO:0015075;GO:0016020;GO:0055085	NA	NA
Ec-04_000600	chr_04	-	682400	683482	mRNA	hypothetical protein	n/a;n/a;n/a	NA	NA
Ec-04_000610	chr_04	+	684167	695399	mRNA	Protein phosphatase 2C (PP2C)-like domain	GO:0003824	NA	NA
Ec-04_000620	chr_04	-	696647	704340	mRNA	Photosystem II PsbP, oxygen evolving complex	GO:0005509;GO:0009523;GO:0009654;GO:0015979;GO:0019898	NA	NA
Ec-04_000630	chr_04	+	704476	716364	mRNA	P-loop containing nucleoside triphosphate hydrolase	n/a;n/a;n/a	NA	KOG0342
Ec-04_000640	chr_04	-	716366	720276	mRNA	Hypothetical protein	n/a;n/a;n/a	NA	NA
Ec-04_000650	chr_04	+	723556	731274	mRNA	expressed unknown protein	n/a;n/a;n/a	NA	NA
Ec-04_000660	chr_04	-	732650	741774	mRNA	DUF71 domain	n/a;n/a;n/a	NA	NA
Ec-04_000670	chr_04	-	744639	756032	mRNA	Choline transporter-like	n/a;n/a;n/a	NA	NA
Ec-04_000680	chr_04	-	759439	777938	mRNA	S-adenosyl-L-methionine-dependent methyltransferase	GO:0003676;GO:0008168;GO:0032259;n/a	NA	NA
Ec-04_000710	chr_04	-	778113	786099	mRNA	Ankyrin repeat-containing domain	n/a;n/a;n/a	NA	NA
Ec-04_000720	chr_04	+	788165	804219	mRNA	DNA polymerase, Y-family, little finger domain	GO:0003684;GO:0006281	NA	NA
Ec-04_000730	chr_04	-	805015	817311	mRNA	Tyrosinase copper-binding domain	GO:0008152;GO:0016491	NA	NA
Ec-04_000740	chr_04	-	822386	829138	mRNA	WD40 repeat	GO:0005515	NA	NA
Ec-04_000760	chr_04	+	829225	833891	mRNA	Inositol monophosphatase	GO:0046854	NA	NA
Ec-04_000770	chr_04	+	835138	836861	mRNA	expressed unknown protein	n/a;n/a;n/a	NA	NA
Ec-04_000780	chr_04	+	839557	850749	mRNA	Uncharacterised domain, di-copper centre	GO:0008152;GO:0016491	NA	NA
Ec-04_000790	chr_04	+	853375	860325	mRNA	Uncharacterised domain, di-copper centre	n/a;n/a;n/a	NA	NA
Ec-04_000800	chr_04	-	860953	866793	mRNA	P-loop containing nucleoside triphosphate hydrolase	n/a;n/a;n/a	NA	NA
Ec-04_000810	chr_04	+	867172	874438	mRNA	SF-assemblin	GO:0005200	NA	NA
Ec-04_000820	chr_04	-	875309	878873	mRNA	n/a	n/a;n/a;n/a	NA	NA
Ec-04_000850	chr_04	+	882381	882581	mRNA	Hypothetical protein	n/a;n/a;n/a	NA	NA
Ec-04_000860	chr_04	+	913976	923281	mRNA	Helicase, C-terminal	n/a;n/a;n/a	NA	NA
Ec-04_000870	chr_04	+	928107	935124	mRNA	conserved unknown protein	NA	NA	NA
Ec-04_000880	chr_04	+	946235	948288	mRNA	Hypothetical protein	n/a;n/a;n/a	NA	NA
Ec-04_000890	chr_04	-	951913	967482	mRNA	Ankyrin repeat-containing domain	n/a;n/a;n/a	NA	NA
Ec-04_000900	chr_04	-	977298	1008622	mRNA	SMCs flexible hinge	GO:0005515;GO:0005524;GO:0005694;GO:0051276	NA	NA
Ec-04_003990	chr_04	+	4040663	4045378	mRNA	expressed unknown protein	n/a;n/a;n/a	NA	NA
Ec-04_004000	chr_04	-	4046007	4051648	mRNA	expressed unknown protein	n/a;n/a;n/a	NA	NA
Ec-04_004010	chr_04	+	4051718	4059745	mRNA	Protein of unknown function DUF4291	GO:0004867	NA	NA
Ec-04_004020	chr_04	-	4060575	4061405	mRNA	EsV-1-199	n/a;n/a;n/a	NA	NA
Ec-04_004030	chr_04	-	4068223	4076349	mRNA	Transmembrane protein 107	n/a;n/a;n/a	NA	NA
Ec-04_004260	chr_04	-	4274285	4289008	mRNA	Protein phosphatase 2C (PP2C)-like domain	GO:0003824	NA	NA
Ec-04_004270	chr_04	+	4290095	4298142	mRNA	expressed unknown protein	n/a;n/a;n/a	NA	NA
Ec-04_004280	chr_04	-	4301435	4304134	mRNA	Riboflavin kinase domain, bacterial/eukaryotic	GO:0008531;GO:0009231	NA	NA
Ec-04_004290	chr_04	+	4311172	4311518	mRNA	Hypothetical protein	n/a;n/a;n/a	NA	NA
Ec-04_004300	chr_04	+	4311753	4318825	mRNA	expressed unknown protein	n/a;n/a;n/a	NA	NA
Ec-06_004340	chr_06	+	3627779	3635261	mRNA	Tetratricopeptide-like helical domain	GO:0005515	NA	NA
Ec-06_004350	chr_06	-	3635415	3636515	mRNA	Hypothetical protein	n/a;n/a;n/a	NA	NA
Ec-06_004360	chr_06	-	3636724	3670424	mRNA	EF-hand domain pair	GO:0004221;GO:0006511	NA	NA
Ec-06_004370	chr_06	+	3670807	3685056	mRNA	AAA+ ATPase domain	n/a;n/a;n/a	NA	NA
Ec-06_004380	chr_06	+	3685465	3690289	mRNA	expressed unknown protein	n/a;n/a;n/a	NA	NA
Ec-06_004400	chr_06	-	3690291	3702208	mRNA	Integrin alpha	NA	NA	NA
Ec-06_004410	chr_06	+	3702829	3711777	mRNA	transducin family protein	NA	NA	NA
Ec-06_004420	chr_06	-	3713693	3726502	mRNA	Ammonium transporter	GO:0006810;GO:0008519;GO:0016020;GO:0055085	NA	NA
Ec-06_004430	chr_06	+	3731058	3741896	mRNA	expressed unknown protein	GO:0006118;GO:0009055;GO:0051536	NA	NA
Ec-06_004440	chr_06	+	3742301	3748644	mRNA	50S ribosomal protein L3	NA	NA	NA
Ec-06_004450	chr_06	+	3753574	3763138	mRNA	ammonium transporter	GO:0006810;GO:0008519;GO:0016020	NA	NA
Ec-06_004460	chr_06	+	3778336	3779016	mRNA	hypothetical protein	n/a;n/a;n/a	NA	NA
Ec-06_004470	chr_06	-	3780845	3786976	mRNA	SMAD/FHA domain	GO:0005515	NA	NA
Ec-06_004480	chr_06	+	3788293	3822813	mRNA	conserved unknown protein	n/a;n/a;n/a	NA	NA
Ec-06_007110	chr_06	-	4851454	4856576	mRNA	S-adenosyl-L-methionine-dependent methyltransferase	n/a;n/a;n/a	NA	NA
Ec-06_007120	chr_06	+	4856723	4859142	mRNA	Ribokinase-like	n/a;n/a;n/a	NA	NA
Ec-06_007130	chr_06	-	4862945	4865113	mRNA	Hypothetical protein	n/a;n/a;n/a	NA	NA
Ec-06_007150	chr_06	-	4865715	4867997	mRNA	expressed unknown protein	n/a;n/a;n/a	NA	NA
Ec-06_007160	chr_06	-	4869101	4874509	mRNA	Protein of unknown function DUF583	n/a;n/a;n/a	NA	NA
Ec-06_007170	chr_06	+	4875971	4881867	mRNA	MORN motif	n/a;n/a;n/a	NA	NA
Ec-06_007180	chr_06	-	4882308	4890433	mRNA	expressed unknown protein	n/a;n/a;n/a	NA	NA
Ec-06_007190	chr_06	+	4891358	4899406	mRNA	Armadillo-like helical	GO:0005488	NA	NA
Ec-06_007200	chr_06	-	4900020	4901830	mRNA	Hypothetical protein	n/a;n/a;n/a	NA	NA
Ec-06_007210	chr_06	-	4902062	4903772	mRNA	Hypothetical protein	n/a;n/a;n/a	NA	NA
Ec-06_007220	chr_06	-	4907917	4908469	mRNA	hypothetical protein	n/a;n/a;n/a	NA	NA
Ec-06_007230	chr_06	+	4910418	4918267	mRNA	Hypothetical leucine rich repeat protein	NA	NA	NA
Ec-06_007250	chr_06	+	4918805	4926509	mRNA	Protein of unknown function DUF155	n/a;n/a;n/a	NA	NA
Ec-06_007260	chr_06	-	4926745	4941471	mRNA	Elongation factor G, III-V domain	GO:0005525;GO:0003924	NA	NA
Ec-06_007270	chr_06	+	4942534	4943051	mRNA	Hypothetical protein	n/a;n/a;n/a	NA	NA
Ec-06_007280	chr_06	+	4943109	4954361	mRNA	Major facilitator superfamily domain	n/a;n/a;n/a	NA	NA
Ec-06_007290	chr_06	+	4958400	4967342	mRNA	Major facilitator superfamily	GO:0016021;GO:0055085	NA	NA
Ec-06_007300	chr_06	-	4971520	4977194	mRNA	P-loop containing nucleoside triphosphate hydrolase	GO:0008146	NA	KOG1584
Ec-06_007310	chr_06	-	5007406	5010244	mRNA	Sulfotransferase domain	GO:0008146	NA	KOG1584
Ec-06_007320	chr_06	+	5015717	5036247	mRNA	Aryl sulfotransferase	GO:0008146	NA	KOG1584
Ec-06_007350	chr_06	-	5061798	5063391	mRNA	Hypothetical protein	n/a;n/a;n/a	NA	NA
Ec-06_007360	chr_06	+	5066888	5071405	mRNA	Major Facilitator Superfamily (MFS) protein domains	NA	NA	NA
Ec-06_007370	chr_06	-	5072340	5078334	mRNA	conserved unknown protein	NA	NA	NA
Ec-06_007380	chr_06	+	5078630	5086049	mRNA	Armadillo-type fold	GO:0005488	NA	NA
Ec-06_007390	chr_06	-	5088916	5100908	mRNA	WD40-repeat-containing domain	GO:0005515	NA	NA
Ec-06_007400	chr_06	+	5101061	5108683	mRNA	WW domain	GO:0005515	NA	NA
Ec-06_007410	chr_06	+	5109003	5120210	mRNA	Rad4 beta-hairpin domain 2	GO:0003677	NA	NA
Ec-06_007420	chr_06	+	5125213	5131716	mRNA	P-loop containing nucleoside triphosphate hydrolase	n/a;n/a;n/a	NA	NA
Ec-06_007430	chr_06	+	5131858	5135396	mRNA	Tetratricopeptide-like helical domain	GO:0005515	NA	NA
Ec-06_007440	chr_06	+	5136615	5137365	mRNA	Hypothetical protein	n/a;n/a;n/a	NA	NA
Ec-06_007450	chr_06	+	5138212	5145562	mRNA	C2 domain	GO:0005515	NA	NA
Ec-06_007460	chr_06	+	5146404	5156926	mRNA	Triose-phosphate transporter domain	n/a;n/a;n/a	NA	KOG1441
Ec-06_007470	chr_06	-	5158107	5173684	mRNA	NB-ARC	GO:0043531	NA	NA
Ec-06_007480	chr_06	-	5175219	5184401	mRNA	Protein phosphatase 2C (PP2C)-like domain	GO:0003824	NA	NA
Ec-06_007490	chr_06	+	5184481	5195820	mRNA	Tryptophan synthase beta subunit-like PLP-dependent enzyme	GO:0006520;GO:0030170	NA	KOG1250
Ec-06_007500	chr_06	-	5195861	5199897	mRNA	expressed unknown protein	NA	NA	NA
Ec-06_007510	chr_06	+	5199928	5204575	mRNA	Peptide methionine sulfoxide reductase	GO:0009765;GO:0016020;GO:0016671;GO:0019538;GO:0055114	NA	NA
Ec-06_007520	chr_06	+	5204723	5210394	mRNA	Oxa1 or Cox18/Oxa2 homolog, mitochondrial integral inner membrane protein	GO:0016021;GO:0051205	NA	KOG1239
Ec-06_007530	chr_06	-	5210396	5217883	mRNA	RNA recognition motif domain	GO:0003676	NA	NA
Ec-06_007540	chr_06	+	5218005	5224666	mRNA	WD40-repeat-containing domain	GO:0005515	NA	NA
Ec-06_007550	chr_06	+	5225087	5226066	mRNA	Protein of unknown function DUF3337	n/a;n/a;n/a	NA	NA
Ec-06_007560	chr_06	-	5226068	5228633	mRNA	Hypothetical protein	n/a;n/a;n/a	NA	NA
Ec-06_007570	chr_06	+	5235275	5242186	mRNA	GCR1-cAMP receptor	GO:0004930;GO:0007186;GO:0016021;GO:0030552	NA	NA
Ec-06_007580	chr_06	-	5250214	5258103	mRNA	ND11 homolog, NADH dehydrogenase (ubiquinone) subunit 11	GO:0016651;GO:0051536;GO:0055114	NA	KOG2282
Ec-06_007590	chr_06	+	5258439	5272384	mRNA	Centromere protein C/Mif2/cnp3	GO:0000776;GO:0019237;GO:0051382	NA	NA
Ec-06_007600	chr_06	-	5275001	5278946	mRNA	Helicase, C-terminal	n/a;n/a;n/a	NA	NA
Ec-06_007610	chr_06	+	5279448	5282088	mRNA	conserved unknown protein	n/a;n/a;n/a	NA	NA
Ec-06_007620	chr_06	-	5282495	5286072	mRNA	conserved unknown protein	n/a;n/a;n/a	NA	NA
Ec-06_007630	chr_06	+	5286232	5299412	mRNA	DEK, C-terminal	n/a;n/a;n/a	NA	NA
Ec-06_007640	chr_06	-	5300453	5300937	mRNA	hypothetical protein	n/a;n/a;n/a	NA	NA
Ec-06_007650	chr_06	+	5301327	5306688	mRNA	CBF1-interacting co-repressor CIR, N-terminal domain	n/a;n/a;n/a	NA	NA
Ec-06_007660	chr_06	+	5307821	5313169	mRNA	EF-hand domain	GO:0005509	NA	KOG0028
Ec-06_007670	chr_06	+	5314547	5320889	mRNA	Cation-transporting P-type ATPase, N-terminal	GO:0006754;GO:0006812;GO:0015662;GO:0016020	NA	NA
Ec-06_007680	chr_06	+	5322196	5339643	mRNA	P-type ATPase, cytoplasmic domain N	GO:0000166	NA	NA
Ec-07_007600	chr_07	-	7379697	7387127	mRNA	hypothetical protein	n/a;n/a;n/a	NA	NA
Ec-07_007610	chr_07	+	7388081	7394619	mRNA	similar to protein tyrosine phosphatase	GO:0004725;GO:0006470	NA	NA
Ec-07_007620	chr_07	-	7395135	7399557	mRNA	NHL repeat-containing protein	n/a;n/a;n/a	NA	NA
Ec-07_007630	chr_07	-	7400508	7411540	mRNA	Sulfatase	GO:0008152;GO:0008484	NA	NA
Ec-07_007640	chr_07	+	7423530	7428650	mRNA	Ribonuclease H-like domain	GO:0003676	NA	NA
Ec-07_007650	chr_07	+	7435437	7438908	mRNA	3'-5' exonuclease domain	GO:0003676;GO:0006139;GO:0008408	NA	NA
Ec-07_007660	chr_07	+	7446144	7448769	mRNA	conserved unknown protein	GO:0005515	NA	NA
Ec-07_007670	chr_07	+	7451460	7452176	mRNA	conserved unknown protein	n/a;n/a;n/a	NA	NA
Ec-07_007680	chr_07	+	7452888	7453064	mRNA	Hypothetical protein	n/a;n/a;n/a	NA	NA
Ec-07_007690	chr_07	-	7457126	7461997	mRNA	conserved unknown protein	n/a;n/a;n/a	NA	NA
Ec-07_007700	chr_07	-	7478210	7478653	mRNA	hypothetical protein	n/a;n/a;n/a	NA	NA
Ec-07_007710	chr_07	-	7483358	7494687	mRNA	Adenylate cyclase-associated CAP, N-terminal	GO:0003779;GO:0007010	NA	NA
Ec-07_007720	chr_07	-	7494996	7503385	mRNA	Peptidyl-tRNA hydrolase, PTH2	GO:0004045	NA	NA
Ec-07_007730	chr_07	+	7503541	7512268	mRNA	expressed unknown protein	n/a;n/a;n/a	NA	NA
Ec-07_007740	chr_07	+	7513480	7514073	mRNA	conserved unknown protein	n/a;n/a;n/a	NA	NA
Ec-07_007750	chr_07	+	7524425	7524934	mRNA	BTB/POZ fold	GO:0005515;n/a	NA	NA
Ec-07_007760	chr_07	+	7532008	7533720	mRNA	BTB/POZ fold	GO:0005515	NA	NA
Ec-07_007770	chr_07	-	7535467	7545734	mRNA	expressed unknown protein	n/a;n/a;n/a	NA	NA
Ec-07_007780	chr_07	+	7546804	7548348	mRNA	BTB/POZ fold	GO:0005515	NA	NA
Ec-07_007790	chr_07	-	7549607	7561526	mRNA	Pyridine nucleotide-disulphide oxidoreductase, FAD/NAD(P)-binding domain	GO:0016491;GO:0055114	NA	NA
Ec-07_007800	chr_07	+	7561656	7566767	mRNA	Pentatricopeptide repeat	n/a;n/a;n/a	NA	NA
Ec-07_007810	chr_07	-	7567847	7573708	mRNA	Hypothetical protein	n/a;n/a;n/a	NA	NA
Ec-07_007820	chr_07	-	7573710	7578450	mRNA	expressed unknown protein	n/a;n/a;n/a	NA	NA
Ec-07_007840	chr_07	-	7580299	7596606	mRNA	Autophagy-related protein 11	GO:0016757;GO:0008152	NA	NA
Ec-07_007850	chr_07	+	7596946	7597752	mRNA	Hypothetical protein	n/a;n/a;n/a	NA	NA
Ec-07_007860	chr_07	-	7598500	7625367	mRNA	Ion transport domain	GO:0005216;GO:0006811;GO:0016020;GO:0055085	NA	KOG3676
Ec-07_007870	chr_07	+	7625369	7633681	mRNA	Acyl-CoA N-acyltransferase	n/a;n/a;n/a	NA	NA
Ec-07_007880	chr_07	+	7634260	7635621	mRNA	expressed unknown protein	n/a;n/a;n/a	NA	NA
Ec-07_007890	chr_07	-	7636876	7665246	mRNA	Transcription initiation factor TFIID subunit 1, domain of unknown function	n/a;n/a;n/a	NA	NA
Ec-09_001800	chr_09	+	2112923	2135407	mRNA	Six-bladed beta-propeller, TolB-like	n/a;n/a;n/a	NA	NA
Ec-09_001810	chr_09	+	2141800	2154362	mRNA	hypothetical protein	n/a;n/a;n/a	NA	NA
Ec-09_001820	chr_09	-	2156365	2175033	mRNA	Sulphate transporter	GO:0008272;GO:0015116;GO:0016021	NA	NA
Ec-09_001830	chr_09	-	2219251	2224764	mRNA	Cyclic nucleotide-binding domain	n/a;n/a;n/a	NA	NA
Ec-09_001840	chr_09	-	2231147	2246513	mRNA	Sulphate transporter	GO:0008272;GO:0015116;GO:0016021	NA	NA
Ec-09_001850	chr_09	-	2270504	2277361	mRNA	Cyclic nucleotide-binding-like	n/a;n/a;n/a	NA	NA
Ec-09_001860	chr_09	-	2285375	2300228	mRNA	Sulphate transporter	GO:0008272;GO:0015116;GO:0016021	NA	NA
Ec-09_001870	chr_09	+	2300406	2304898	mRNA	Golgin subfamily A member 7/ERF4	n/a;n/a;n/a	NA	NA
Ec-09_001880	chr_09	-	2307338	2322726	mRNA	Pentatricopeptide repeat	n/a;n/a;n/a	NA	NA
Ec-09_001890	chr_09	+	2322879	2324698	mRNA	Hypothetical protein	n/a;n/a;n/a	NA	NA
Ec-09_001900	chr_09	-	2327170	2331101	mRNA	expressed unknown protein	n/a;n/a;n/a	NA	NA
Ec-09_001910	chr_09	+	2331301	2339300	mRNA	Homeodomain-like	GO:0003677	NA	NA
Ec-09_001920	chr_09	-	2341010	2351723	mRNA	EF-hand domain pair	GO:0005509	NA	NA
Ec-09_001930	chr_09	-	2352135	2370322	mRNA	Acyl-CoA-binding protein, ACBP	GO:0000062	NA	KOG0817
Ec-11_001680	chr_11	-	1800380	1800738	mRNA	Hypothetical protein	n/a;n/a;n/a	NA	NA
Ec-11_001690	chr_11	-	1805483	1805731	mRNA	hypothetical protein	n/a;n/a;n/a	NA	NA
Ec-11_001710	chr_11	+	1819014	1829462	mRNA	Hypothetical protein	n/a;n/a;n/a	NA	NA
Ec-11_001720	chr_11	+	1840041	1841913	mRNA	Hypothetical protein	n/a;n/a;n/a	NA	NA
Ec-11_001730	chr_11	-	1842221	1857088	mRNA	Regulator of chromosome condensation 1/beta-lactamase-inhibitor protein II	n/a;n/a;n/a	NA	NA
Ec-11_001740	chr_11	+	1860784	1864158	mRNA	expressed unknown protein	n/a;n/a;n/a	NA	NA
Ec-11_001750	chr_11	-	1887761	1891345	mRNA	Ankyrin repeat-containing domain	n/a;n/a;n/a	NA	NA
Ec-11_001760	chr_11	-	1891891	1901365	mRNA	Calcineurin-like phosphoesterase domain, apaH type	GO:0016787	NA	NA
Ec-11_006260	chr_11	+	6201836	6204186	mRNA	HSP20-like chaperone	n/a;n/a;n/a	NA	NA
Ec-11_006270	chr_11	-	6205155	6213482	mRNA	homoserine kinase	GO:0004413;GO:0005524;GO:0006566	NA	KOG1537
Ec-11_006280	chr_11	+	6213501	6227100	mRNA	Endonuclease/exonuclease/phosphatase	n/a;n/a;n/a	NA	NA
Ec-11_006290	chr_11	-	6229916	6236516	mRNA	Leucine rich repeat 4	GO:0005515	NA	NA
Ec-11_006300	chr_11	+	6266540	6267274	mRNA	expressed unknown protein	n/a;n/a;n/a	NA	NA
Ec-11_006310	chr_11	+	6273367	6276257	mRNA	imm upregulated 6	NA	NA	NA
Ec-14_000210	chr_14	+	153809	162531	mRNA	Notch domain	GO:0016020;GO:0030154	NA	NA
Ec-14_000220	chr_14	-	162616	170015	mRNA	S-adenosyl-L-methionine-dependent methyltransferase	GO:0005622;GO:0008152;GO:0016301;GO:0016310;GO:0016774	NA	NA
Ec-14_000230	chr_14	+	170297	180931	mRNA	Gamma-tubulin complex component protein	GO:0000226;GO:0000922;GO:0005815	NA	NA
Ec-14_000240	chr_14	+	181642	185664	mRNA	Glycosyltransferase, family GT8	GO:0016757;GO:0016758;GO:0016051	NA	NA
Ec-14_000250	chr_14	-	187214	195538	mRNA	WD40-repeat-containing domain	GO:0005515	NA	NA
Ec-14_000260	chr_14	+	195705	202235	mRNA	expressed unknown protein	n/a;n/a;n/a	NA	NA
Ec-14_000270	chr_14	-	204214	206861	mRNA	Ankyrin repeat	GO:0005515	NA	NA
Ec-14_000280	chr_14	-	210455	216386	mRNA	NSF attachment protein	GO:0006886	NA	NA
Ec-14_000290	chr_14	+	216526	226275	mRNA	expressed unknown protein	n/a;n/a;n/a	NA	NA
Ec-14_000300	chr_14	-	228014	233436	mRNA	Pectin lyase fold/virulence factor	n/a;n/a;n/a	NA	NA
Ec-14_000310	chr_14	-	240904	247704	mRNA	Pectin lyase fold/virulence factor	n/a;n/a;n/a	NA	NA
Ec-14_000320	chr_14	+	247828	260065	mRNA	Proteasome component (PCI) domain	GO:0005515	NA	NA
Ec-16_000140	chr_16	+	153693	155349	mRNA	Hypothetical protein	n/a;n/a;n/a	NA	NA
Ec-16_000150	chr_16	+	155351	171284	mRNA	Peptidase C2, calpain, large subunit, domain III	GO:0004198;GO:0005622;GO:0006508	NA	NA
Ec-16_000160	chr_16	+	172257	173332	mRNA	Hypothetical protein	n/a;n/a;n/a	NA	NA
Ec-16_000170	chr_16	+	173334	183572	mRNA	MIT	GO:0004198;GO:0005622;GO:0006508	NA	NA
Ec-16_000180	chr_16	+	183576	193365	mRNA	Peptidase C2, calpain, large subunit, domain III	GO:0004198;GO:0005622;GO:0006508	NA	NA
Ec-16_000190	chr_16	-	194719	205939	mRNA	TCP-1-like chaperonin intermediate domain	GO:0005524;GO:0006457;GO:0051082	NA	KOG0364
Ec-16_000210	chr_16	+	206405	210391	mRNA	Ubiquitin-like	GO:0005515	NA	NA
Ec-16_000220	chr_16	-	210985	218204	mRNA	Ubiquitin-conjugating enzyme/RWD-like	GO:0006464;GO:0006512;GO:0015031	NA	NA
Ec-16_000230	chr_16	-	218964	223072	mRNA	Ubiquitin-conjugating enzyme/RWD-like	GO:0006464;GO:0006512;GO:0015031	NA	NA
Ec-16_000240	chr_16	-	223936	234585	mRNA	Haem peroxidase	GO:0004601;GO:0006979;GO:0020037;GO:0055114	NA	NA
Ec-16_000260	chr_16	+	234702	243234	mRNA	Peptidase C65, otubain	n/a;n/a;n/a	NA	NA
Ec-16_000270	chr_16	-	243508	251647	mRNA	Pentatricopeptide repeat	n/a;n/a;n/a	NA	NA
Ec-16_000280	chr_16	+	251848	260377	mRNA	Armadillo-type fold	GO:0005488	NA	NA
Ec-16_000300	chr_16	+	261523	268789	mRNA	hypothetical protein	n/a;n/a;n/a	NA	NA
Ec-16_000310	chr_16	+	274298	291803	mRNA	Ubiquitin E2 variant, N-terminal	GO:0006464;GO:0015031	NA	NA
Ec-18_001150	chr_18	-	1080994	1096168	mRNA	Glycoside hydrolase superfamily	n/a;n/a;n/a	NA	NA
Ec-18_001160	chr_18	+	1096264	1118037	mRNA	P-loop containing nucleoside triphosphate hydrolase	n/a;n/a;n/a	NA	NA
Ec-18_001170	chr_18	-	1119042	1120915	mRNA	expressed unknown protein	n/a;n/a;n/a	NA	NA
Ec-18_001180	chr_18	-	1122006	1125871	mRNA	Protein kinase domain	GO:0004672;GO:0005524;GO:0006468	NA	NA
Ec-18_001190	chr_18	+	1131428	1139210	mRNA	expressed unknown protein	n/a;n/a;n/a	NA	NA
Ec-18_001200	chr_18	-	1141813	1148480	mRNA	HAD-like domain	n/a;n/a;n/a	NA	NA
Ec-19_003140	chr_19	+	3410401	3415983	mRNA	ENTH/VHS	n/a;n/a;n/a	NA	NA
Ec-19_003150	chr_19	-	3419772	3426671	mRNA	Mannuronan C-5-epimerase	NA	NA	NA
Ec-19_003160	chr_19	+	3427323	3434836	mRNA	Pectin lyase fold/virulence factor	n/a;n/a;n/a	NA	NA
Ec-19_003170	chr_19	-	3435511	3448038	mRNA	Endoplasmic reticulum oxidoreductin 1	GO:0003756;GO:0005783;GO:0016671;GO:0055114	NA	NA
Ec-19_003180	chr_19	+	3448096	3451299	mRNA	ATPase, F1 complex, epsilon subunit, mitochondrial	GO:0000275;GO:0015986;GO:0046933;GO:0046961	NA	NA
Ec-19_003190	chr_19	-	3452837	3459281	mRNA	expressed unknown protein	n/a;n/a;n/a	NA	NA
Ec-19_003200	chr_19	+	3459554	3466314	mRNA	TAFII28-like protein	GO:0005634;GO:0006367	NA	NA
Ec-19_003210	chr_19	-	3463402	3477368	mRNA	conserved unknown protein	n/a;n/a;n/a	NA	NA
Ec-19_003220	chr_19	+	3483236	3488049	mRNA	Endoribonuclease YbeY	GO:0004222;GO:0006364	NA	NA
Ec-19_003230	chr_19	-	3488269	3507598	mRNA	Acetyl-CoA carboxylase, partial	GO:0003989;GO:0005524;GO:0006633	NA	KOG0368
Ec-19_003240	chr_19	+	3521186	3531382	mRNA	expressed unknown protein	n/a;n/a;n/a	NA	NA
Ec-19_003250	chr_19	+	3535496	3547222	mRNA	Malate/L-lactate dehydrogenase	GO:0008152;GO:0016491;GO:0055114	NA	NA
Ec-19_003260	chr_19	+	3547859	3550257	mRNA	expressed unknown protein	n/a;n/a;n/a	NA	NA
Ec-19_003270	chr_19	-	3557073	3561378	mRNA	Zinc/iron permease	GO:0016020;GO:0030001;GO:0046873;GO:0055085	NA	NA
Ec-19_003280	chr_19	+	3563557	3572437	mRNA	WD40-repeat-containing domain	GO:0005515	NA	NA
Ec-19_003290	chr_19	-	3570472	3582046	mRNA	Tubulin-tyrosine ligase/Tubulin polyglutamylase	GO:0006464	NA	NA
Ec-19_003300	chr_19	+	3582213	3584978	mRNA	Hypothetical protein	n/a;n/a;n/a	NA	NA
Ec-19_003310	chr_19	+	3584980	3592811	mRNA	C2 domain	GO:0005515	NA	NA
Ec-19_003320	chr_19	+	3593376	3602511	mRNA	Endonuclease/exonuclease/phosphatase	n/a;n/a;n/a	NA	NA
Ec-19_003330	chr_19	-	3604031	3605482	mRNA	Hypothetical protein	n/a;n/a;n/a	NA	NA
Ec-19_003340	chr_19	+	3607560	3608440	mRNA	Hypothetical protein	n/a;n/a;n/a	NA	NA
Ec-19_003350	chr_19	-	3609160	3616680	mRNA	hypothetical protein	n/a;n/a;n/a	NA	NA
Ec-19_003360	chr_19	+	3618183	3630912	mRNA	hypothetical protein	n/a;n/a;n/a	NA	NA
Ec-21_002880	chr_21	-	3925691	3930769	mRNA	expressed unknown protein	n/a;n/a;n/a	NA	NA
Ec-21_002890	chr_21	+	3931774	3936384	mRNA	HAD-like domain	n/a;n/a;n/a	NA	NA
Ec-21_002900	chr_21	-	3936548	3956313	mRNA	expressed unknown protein	n/a;n/a;n/a	NA	NA
Ec-21_002910	chr_21	+	3956433	3961287	mRNA	conserved unknown protein	n/a;n/a;n/a	NA	NA
Ec-21_002920	chr_21	+	3961925	3979112	mRNA	ATP-cone	GO:0004748;GO:0005515;GO:0005971;GO:0006260;GO:0055114	NA	NA
Ec-21_002930	chr_21	+	3981943	3988811	mRNA	Calcineurin-like phosphoesterase domain, apaH type	GO:0016787	NA	NA
Ec-21_002940	chr_21	+	3990233	3993934	mRNA	Bile acid:sodium symporter/arsenical resistance protein Acr3	GO:0016020	NA	NA
Ec-21_002950	chr_21	+	3996368	3997742	mRNA	Bile acid:sodium symporter/arsenical resistance protein Acr3	GO:0016020	NA	NA
Ec-21_002960	chr_21	+	4003092	4005649	mRNA	expressed unknown protein	n/a;n/a;n/a	NA	NA
Ec-21_002970	chr_21	-	4006762	4012429	mRNA	expressed unknown protein	n/a;n/a;n/a	NA	NA
Ec-21_002980	chr_21	-	4013105	4017688	mRNA	Translation elongation factor EF1A/initiation factor IF2gamma, C-terminal	GO:0003746;GO:0005525;GO:0005737;GO:0006414	NA	NA
Ec-21_002990	chr_21	+	4017841	4022629	mRNA	Translation elongation factor EF1A/initiation factor IF2gamma, C-terminal	GO:0003746;GO:0005525;GO:0005737;GO:0006414	NA	NA
Ec-21_003000	chr_21	-	4024700	4027038	mRNA	Hypothetical protein	n/a;n/a;n/a	NA	NA
Ec-21_003010	chr_21	+	4028127	4028659	mRNA	Hypothetical protein	n/a;n/a;n/a	NA	NA
Ec-21_003020	chr_21	-	4030556	4033070	mRNA	S-adenosyl-L-methionine-dependent methyltransferase	GO:0003676;GO:0008168;GO:0032259	NA	NA
Ec-21_003030	chr_21	-	4035366	4040770	mRNA	expressed unknown protein	n/a;n/a;n/a	NA	NA
Ec-21_003040	chr_21	+	4040946	4048230	mRNA	expressed unknown protein	n/a;n/a;n/a	NA	NA
Ec-21_003050	chr_21	+	4048636	4048881	mRNA	expressed unknown protein	n/a;n/a;n/a	NA	NA
Ec-21_003060	chr_21	+	4049246	4051936	mRNA	Hypothetical protein	n/a;n/a;n/a	NA	NA
Ec-21_003070	chr_21	-	4051989	4056539	mRNA	DM13 domain	n/a;n/a;n/a	NA	NA
Ec-21_003080	chr_21	+	4057160	4058574	mRNA	hypothetical protein	n/a;n/a;n/a	NA	NA
Ec-21_003090	chr_21	-	4061696	4063305	mRNA	Hypothetical protein	n/a;n/a;n/a	NA	NA
Ec-21_003100	chr_21	+	4063346	4071008	mRNA	NUDIX hydrolase domain-like	GO:0016787	NA	NA
Ec-21_003110	chr_21	+	4071368	4079843	mRNA	hypothetical protein	n/a;n/a;n/a	NA	NA
Ec-21_003120	chr_21	+	4080878	4095758	mRNA	Patatin/Phospholipase A2-related	GO:0006629	NA	NA
Ec-21_003130	chr_21	-	4096963	4108355	mRNA	C2 domain	GO:0005515	NA	NA
Ec-21_003140	chr_21	+	4114725	4122447	mRNA	Pectin lyase fold	GO:0016020;GO:0030154	NA	NA
Ec-21_003150	chr_21	-	4128995	4129201	mRNA	Hypothetical protein	n/a;n/a;n/a	NA	NA
Ec-21_003160	chr_21	+	4148768	4157838	mRNA	polymorphic Outer membrane protein G/I family	GO:0016020;GO:0030154	NA	NA
Ec-22_001830	chr_22	-	2105627	2106070	mRNA	Hypothetical protein	n/a;n/a;n/a	NA	NA
Ec-22_001840	chr_22	+	2107411	2110819	mRNA	Ankyrin repeat-containing domain	n/a;n/a;n/a	NA	NA
Ec-22_001850	chr_22	-	2111027	2125253	mRNA	Armadillo-like helical	GO:0005524;GO:0016887;n/a	NA	NA
Ec-22_001860	chr_22	+	2125435	2139310	mRNA	WW domain	GO:0005515	NA	NA
Ec-22_001870	chr_22	-	2139399	2142704	mRNA	Pseudouridine synthase, RsuA/RluB/C/D/E/F	GO:0001522;GO:0003723;GO:0009451;GO:0009982	NA	KOG1919
Ec-22_001880	chr_22	+	2143331	2159441	mRNA	Hook-related protein family	GO:0000226;GO:0005737;GO:0008017	NA	NA
Ec-22_001890	chr_22	-	2161168	2161956	mRNA	Ankyrin repeat-containing domain	n/a;n/a;n/a	NA	NA
Ec-22_001900	chr_22	-	2162108	2162756	mRNA	Ankyrin repeat	GO:0005515	NA	NA
Ec-22_001910	chr_22	-	2164421	2197093	mRNA	SH3-like domain, bacterial-type	GO:0000772;GO:0016020	NA	NA
Ec-22_001920	chr_22	+	2197234	2208428	mRNA	Zinc finger, RanBP2-type	GO:0008270	NA	KOG0154/
Ec-22_001930	chr_22	+	2208430	2210364	mRNA	Hypothetical protein	n/a;n/a;n/a	NA	NA
Ec-22_001940	chr_22	+	2210925	2219040	mRNA	expressed unknown protein	n/a;n/a;n/a	NA	NA
Ec-22_001950	chr_22	+	2219394	2224142	mRNA	hypothetical protein	n/a;n/a;n/a	NA	NA
Ec-22_001960	chr_22	-	2224447	2233350	mRNA	Homologue of Arabidopsis MOS2 (MODIFIER OF SNC1, 2)	GO:0005622;GO:0003676	NA	NA
Ec-22_001970	chr_22	+	2233528	2237206	mRNA	expressed unknown protein	n/a;n/a;n/a	NA	NA
Ec-22_001980	chr_22	-	2238388	2245031	mRNA	Alpha/Beta hydrolase fold	n/a;n/a;n/a	NA	NA
Ec-22_001990	chr_22	-	2246441	2247900	mRNA	Hypothetical protein	n/a;n/a;n/a	NA	NA
Ec-22_002000	chr_22	+	2252021	2253347	mRNA	rRNA intron-encoded homing endonuclease	n/a;n/a;n/a	NA	NA
Ec-22_002020	chr_22	-	2254681	2257848	mRNA	hypothetical protein	n/a;n/a;n/a	NA	NA
Ec-22_002030	chr_22	-	2259653	2262055	mRNA	Hypothetical protein	n/a;n/a;n/a	NA	NA
Ec-22_002050	chr_22	-	2275140	2279972	mRNA	Tetratricopeptide-like helical domain	GO:0005515	NA	NA
Ec-22_002060	chr_22	+	2280178	2286061	mRNA	Ribosomal protein L13e	GO:0003735;GO:0005622;GO:0005840;GO:0006412	NA	NA
Ec-22_002070	chr_22	-	2287093	2288480	mRNA	hypothetical protein	n/a;n/a;n/a	NA	NA
Ec-22_002080	chr_22	-	2289857	2302275	mRNA	similar histone aceytl-transferase HAC108	GO:0000785;GO:0005634;GO:0003682;GO:0006333	NA	NA
Ec-22_002090	chr_22	+	2308346	2311905	mRNA	expressed unknown protein	n/a;n/a;n/a	NA	NA
Ec-22_002100	chr_22	-	2312534	2324472	mRNA	Initiator tRNA phosphoribosyl transferase	GO:0016763	NA	NA
Ec-22_002110	chr_22	+	2325632	2356385	mRNA	expressed unknown protein	n/a;n/a;n/a	NA	NA
Ec-22_002910	chr_22	-	3181091	3196792	mRNA	BTB/POZ fold	GO:0005515	NA	NA
Ec-22_002920	chr_22	+	3201188	3235524	mRNA	acyl-CoA oxidase	GO:0006118;GO:0016627;GO:0055114	NA	KOG0136
Ec-22_002940	chr_22	+	3235852	3255648	mRNA	AP2/ERF domain	GO:0003700;GO:0006355	NA	NA
Ec-22_002950	chr_22	+	3256714	3261837	mRNA	Hypothetical protein	n/a;n/a;n/a	NA	NA
Ec-22_002960	chr_22	+	3269128	3285888	mRNA	Homeodomain-like	GO:0003677	NA	NA
Ec-22_002970	chr_22	-	3286493	3290654	mRNA	hypothetical protein	n/a;n/a;n/a	NA	NA
Ec-22_002980	chr_22	+	3303565	3308469	mRNA	hypothetical protein	n/a;n/a;n/a	NA	NA
Ec-22_002990	chr_22	+	3316869	3322192	mRNA	Ankyrin repeat	GO:0005515	NA	NA
Ec-22_003000	chr_22	-	3326803	3329752	mRNA	Hypothetical protein	n/a;n/a;n/a	NA	NA
Ec-23_000330	chr_23	+	321345	322571	mRNA	expressed unknown protein	n/a;n/a;n/a	NA	NA
Ec-23_000340	chr_23	+	339179	365832	mRNA	dDENN domain	n/a;n/a;n/a	NA	NA
Ec-23_000350	chr_23	-	366716	367348	mRNA	Hypothetical protein	n/a;n/a;n/a	NA	NA
Ec-23_000360	chr_23	+	381353	388527	mRNA	PAS domain	GO:0004871;GO:0007165	NA	NA
Ec-23_000370	chr_23	-	391315	395534	mRNA	hypothetical protein	n/a;n/a;n/a	NA	NA
Ec-23_000380	chr_23	+	395597	410723	mRNA	conserved unknown protein	n/a;n/a;n/a	NA	NA
Ec-23_000390	chr_23	+	411605	419607	mRNA	Xylosyltransferase, family GT14	GO:0008375;GO:0016020	NA	NA
Ec-23_000400	chr_23	-	422444	430910	mRNA	Hypothetical protein	n/a;n/a;n/a	NA	NA
Ec-23_000410	chr_23	+	437607	443812	mRNA	HAD-superfamily hydrolase, subfamily IIA	n/a;n/a;n/a	NA	NA
Ec-23_000420	chr_23	-	443814	448818	mRNA	FUN14	GO:0005509	NA	NA
Ec-23_000440	chr_23	+	449033	455990	mRNA	Golgi apparatus membrane protein TVP15	GO:0004553;GO:0005975	NA	NA
Ec-23_000450	chr_23	+	456973	465551	mRNA	hypothetical protein	n/a;n/a;n/a	NA	NA
Ec-23_000460	chr_23	-	466741	472041	mRNA	Glycolate Oxidase	GO:0003973;GO:0005777;GO:0009853;GO:0010181;GO:0016491;GO:0055114	NA	KOG0538
Ec-23_000470	chr_23	-	472058	482019	mRNA	conserved unknown protein	n/a;n/a;n/a	NA	NA
Ec-23_000660	chr_23	-	728802	737942	mRNA	ATPase, AAA-type, core	GO:0005524	NA	NA
Ec-23_000670	chr_23	+	739279	744037	mRNA	P-loop containing nucleoside triphosphate hydrolase	GO:0005524;GO:0016887	NA	NA
Ec-23_000680	chr_23	-	744039	747984	mRNA	P-loop containing nucleoside triphosphate hydrolase	NA	NA	NA
Ec-23_000690	chr_23	+	748182	753377	mRNA	Ubiquitin-associated domain/translation elongation factor EF-Ts, N-terminal	GO:0005515	NA	NA
Ec-23_000700	chr_23	-	752628	756329	mRNA	Glutathione S-transferase, N-terminal	GO:0005515	NA	KOG0406
Ec-23_000710	chr_23	+	757145	762341	mRNA	Photosynthesis system II assembly factor Ycf48/Hcf136-like domain	n/a;n/a;n/a	NA	NA
Ec-23_000720	chr_23	+	763322	767736	mRNA	Ribosomal protein L18e	GO:0003735;GO:0005622;GO:0005840;GO:0006412	NA	NA
Ec-23_000730	chr_23	+	769396	776704	mRNA	PDZ domain	GO:0005515	NA	KOG4308
Ec-23_000740	chr_23	+	781452	787105	mRNA	Metallo-dependent phosphatase-like	GO:0016787	NA	KOG0376
Ec-23_000750	chr_23	-	787427	797714	mRNA	WD40/YVTN repeat-like-containing domain	GO:0005515	NA	KOG1587
Ec-23_000760	chr_23	+	798861	809361	mRNA	Nucleotide-binding alpha-beta plait domain	GO:0000166	NA	NA
Ec-24_002780	chr_24	-	3057108	3057700	mRNA	CRAL-TRIO domain	n/a;n/a;n/a	NA	NA
Ec-24_002790	chr_24	-	3080030	3085278	mRNA	EGF-like domain, extracellular	n/a;n/a;n/a	NA	NA
Ec-24_002800	chr_24	-	3087081	3092794	mRNA	G-patch domain	GO:0003676	NA	NA
Ec-24_002870	chr_24	+	3117498	3131074	mRNA	Phosphatidylinositol transfer protein SEC14 and related proteins	NA	NA	NA
Ec-24_004150	chr_24	-	4618236	4625225	mRNA	CRAL/TRIO, N-terminal domain	n/a;n/a;n/a	NA	NA
Ec-24_004160	chr_24	+	4625345	4636423	mRNA	Zinc finger, RING/FYVE/PHD-type	GO:0003676;GO:0005622;GO:0008270	NA	KOG2231
Ec-24_004170	chr_24	+	4637962	4656067	mRNA	ABC transporter-like	GO:0005524;GO:0016887	NA	NA
Ec-24_004180	chr_24	-	4657391	4668936	mRNA	Ribose-phosphate diphosphokinase	GO:0000287;GO:0004749;GO:0009165	NA	NA
Ec-24_004190	chr_24	+	4668952	4683996	mRNA	Globin, structural domain	GO:0005506;GO:0015671;GO:0019825;GO:0020037	NA	NA
Ec-24_004200	chr_24	+	4684888	4700174	mRNA	Armadillo-type fold	GO:0005488	NA	NA
Ec-24_004210	chr_24	-	4701091	4710134	mRNA	expressed unknown protein	n/a;n/a;n/a	NA	NA
Ec-24_004220	chr_24	+	4713959	4720430	mRNA	Serine/threonine/dual specificity protein kinase, catalytic domain	GO:0004672;GO:0005524;GO:0006468	NA	NA
Ec-24_004230	chr_24	-	4722027	4731887	mRNA	peptidase-like	NA	NA	NA
Ec-24_004240	chr_24	-	4739363	4751790	mRNA	EsV-1-166	GO:0004553;GO:0005576;GO:0005975;GO:0030248	NA	NA
Ec-24_004250	chr_24	-	4752992	4768084	mRNA	Protein kinase-like domain	GO:0016772	NA	NA
Ec-24_004260	chr_24	+	4768224	4787689	mRNA	AVL9/DENND6 domain	n/a;n/a;n/a	NA	NA
Ec-24_004270	chr_24	-	4788868	4801778	mRNA	conserved unknown protein	n/a;n/a;n/a	NA	NA
Ec-24_004280	chr_24	-	4803107	4803950	mRNA	Hypothetical protein	n/a;n/a;n/a	NA	NA
Ec-24_004290	chr_24	-	4806302	4807118	mRNA	Hypothetical protein	n/a;n/a;n/a	NA	NA
Ec-24_004300	chr_24	-	4807769	4818980	mRNA	Seryl-tRNA synthetase	GO:0016876;GO:0003674;GO:0004828;GO:0004812;GO:0016875;GO:0003824;GO:0016874	NA	NA
Ec-24_004310	chr_24	+	4819227	4822753	mRNA	Mitochondrial protein import TIM8.13 complex subunit, Tim8 homolog	GO:0042719;GO:0006626;GO:0045039	NA	KOG1733
Ec-24_004320	chr_24	+	4823574	4829860	mRNA	conserved unknown protein	n/a;n/a;n/a	NA	NA
Ec-24_004330	chr_24	+	4831675	4832624	mRNA	conserved unknown protein	n/a;n/a;n/a	NA	NA
Ec-24_004340	chr_24	-	4838735	4849164	mRNA	Ankyrin repeat-containing domain	GO:0004674;GO:0006468	NA	NA
Ec-24_004350	chr_24	-	4858627	4864505	mRNA	hypothetical protein	n/a;n/a;n/a	NA	NA
Ec-24_004360	chr_24	+	4867039	4882287	mRNA	Beta-1,6-glucan active enzyme, family GH16	NA	NA	NA
Ec-24_004370	chr_24	-	4884646	4890721	mRNA	Acyl-CoA N-acyltransferase	n/a;n/a;n/a	NA	NA
Ec-24_004390	chr_24	-	4891983	4911530	mRNA	Trehalose 6-phosphate synthase, family GT20 / Trehalose 6-phosphate phosphatase	GO:0003824;GO:0005992	NA	KOG1050
Ec-26_000780	chr_26	-	1215247	1219274	mRNA	EsV-1-163	n/a;n/a;n/a	NA	NA
Ec-26_000790	chr_26	-	1220493	1241901	mRNA	Zinc finger, RING/FYVE/PHD-type	GO:0005515;GO:0008270	NA	NA
Ec-26_000800	chr_26	-	1242516	1252793	mRNA	3-Phosphoshikimate 1-Carboxyvinyltransferase	GO:0003824;GO:0003866	NA	KOG0692
Ec-26_000810	chr_26	+	1252919	1257239	mRNA	Zinc finger, RanBP2-type	GO:0008270	NA	NA
Ec-26_000840	chr_26	-	1260234	1263378	mRNA	Peroxisomal biogenesis factor 11	GO:0005779;GO:0016559	NA	NA
Ec-26_000850	chr_26	+	1263532	1274860	mRNA	Protein of unknown function DUF3593	NA	NA	NA
Ec-26_000860	chr_26	-	1275036	1280731	mRNA	Transcriptional coactivator Hfi1/Transcriptional adapter 1	GO:0070461	NA	NA
Ec-26_000870	chr_26	+	1280899	1281370	mRNA	Translation initiation factor IF6	GO:0042256;GO:0043022	NA	NA
Ec-26_000880	chr_26	+	1281471	1284695	mRNA	Translation initiation factor IF6	GO:0042256;GO:0043022	NA	KOG3185
Ec-26_000890	chr_26	-	1283746	1288264	mRNA	Peptidase M24, structural domain	GO:0006508;GO:0008235;GO:0009987	NA	NA
Ec-26_000900	chr_26	-	1289089	1291358	mRNA	Aminopeptidase P, N-terminal	GO:0004177;GO:0030145	NA	NA
Ec-26_000910	chr_26	+	1291554	1295755	mRNA	MORN motif	n/a;n/a;n/a	NA	NA
Ec-26_000920	chr_26	+	1296878	1306181	mRNA	Aldehyde dehydrogenase	GO:0008152;GO:0016491;GO:0055114	NA	KOG2450
Ec-26_000930	chr_26	-	1307407	1317911	mRNA	hypothetical protein	n/a;n/a;n/a	NA	NA
Ec-26_000940	chr_26	-	1320141	1324636	mRNA	WW domain	GO:0005515	NA	NA
Ec-26_000950	chr_26	+	1324821	1332368	mRNA	expressed unknown protein	n/a;n/a;n/a	NA	NA
Ec-26_000960	chr_26	-	1332817	1339527	mRNA	Alpha/beta knot methyltransferases	GO:0003723;GO:0006396;GO:0008173	NA	NA
Ec-26_000980	chr_26	-	1340011	1360438	mRNA	Anoctamin	n/a;n/a;n/a	NA	NA
Ec-26_000990	chr_26	+	1361526	1365070	mRNA	Inositol monophosphatase	GO:0046854	NA	NA
Ec-26_001000	chr_26	-	1366341	1379161	mRNA	conserved unknown protein	n/a;n/a;n/a	NA	NA
Ec-26_001010	chr_26	-	1380184	1386144	mRNA	conserved unknown protein	n/a;n/a;n/a	NA	NA
Ec-26_001020	chr_26	+	1388812	1397095	mRNA	expressed unknown protein	n/a;n/a;n/a	NA	NA
Ec-26_001030	chr_26	-	1399230	1409967	mRNA	EsV-1-7 domain protein	NA	NA	NA
Ec-26_001040	chr_26	-	1415057	1421861	mRNA	conserved secreted protein	GO:0016020;GO:0030154	NA	NA
Ec-26_001050	chr_26	-	1424525	1426503	mRNA	Hypothetical protein	n/a;n/a;n/a	NA	NA
Ec-26_001060	chr_26	-	1428005	1434213	mRNA	Serine/threonine/dual specificity protein kinase, catalytic domain	GO:0004672;GO:0005524;GO:0006468	NA	NA
Ec-26_001070	chr_26	+	1435541	1443456	mRNA	hypothetical protein	n/a;n/a;n/a	NA	NA
Ec-26_001080	chr_26	-	1444533	1449036	mRNA	tRNA/rRNA methyltransferase, SpoU type	GO:0003723;GO:0006396;GO:0008173	NA	NA
Ec-26_001090	chr_26	+	1449038	1455771	mRNA	hypothetical protein	n/a;n/a;n/a	NA	NA
Ec-26_001100	chr_26	+	1456383	1468646	mRNA	GroEL-like apical domain	GO:0005524;GO:0006457;GO:0051082	NA	NA
Ec-26_002250	chr_26	-	2601004	2605344	mRNA	expressed unknown protein	n/a;n/a;n/a	NA	NA
Ec-26_002260	chr_26	+	2606268	2628797	mRNA	EF-hand domain pair	GO:0005515;GO:0005524;GO:0044267	NA	NA
Ec-26_002270	chr_26	-	2628869	2650570	mRNA	Peptidase M16, C-terminal domain	GO:0003824;GO:0046872	NA	NA
Ec-26_002280	chr_26	+	2651023	2651511	mRNA	hypothetical protein	n/a;n/a;n/a	NA	NA
Ec-26_002290	chr_26	-	2655787	2659276	mRNA	Putative S-adenosyl-L-methionine-dependent methyltransferase MidA	n/a;n/a;n/a	NA	NA
Ec-26_002300	chr_26	+	2659614	2669310	mRNA	Arsenical pump ATPase, ArsA/GET3	GO:0005524;GO:0016887	NA	KOG2825
Ec-26_002310	chr_26	-	2671073	2671845	mRNA	hypothetical protein	n/a;n/a;n/a	NA	NA
Ec-26_002320	chr_26	-	2685881	2691254	mRNA	Hypothetical protein	n/a;n/a;n/a	NA	NA
Ec-26_002330	chr_26	+	2691445	2696780	mRNA	conserved unknown protein	n/a;n/a;n/a	NA	NA
Ec-26_002340	chr_26	-	2697823	2699907	mRNA	P-loop containing nucleoside triphosphate hydrolase	n/a;n/a;n/a	NA	NA
Ec-26_002890	chr_26	+	3200645	3210956	mRNA	P-loop containing nucleoside triphosphate hydrolase	n/a;n/a;n/a	NA	KOG0331
Ec-26_002900	chr_26	-	3212337	3225694	mRNA	hypothetical protein	n/a;n/a;n/a	NA	NA
Ec-26_002910	chr_26	-	3233863	3240614	mRNA	expressed unknown protein	n/a;n/a;n/a	NA	NA
Ec-26_002920	chr_26	-	3252382	3257900	mRNA	expressed unknown protein	n/a;n/a;n/a	NA	NA
Ec-26_002930	chr_26	+	3258102	3265939	mRNA	Rad52/22 double-strand break repair protein	GO:0006281;GO:0006310	NA	KOG4141
Ec-26_002940	chr_26	-	3270495	3271049	mRNA	Hypothetical protein	n/a;n/a;n/a	NA	NA
Ec-26_002950	chr_26	-	3272339	3281219	mRNA	GPCR, family 3, C-terminal	GO:0004930;GO:0007186;GO:0016021	NA	NA
Ec-26_002960	chr_26	+	3285897	3301330	mRNA	Glucose-inhibited division protein A-related	GO:0008033;GO:0050660	NA	NA
Ec-26_002970	chr_26	+	3310052	3315317	mRNA	hypothetical protein	GO:0008152;GO:0016491;GO:0055114	NA	NA
Ec-26_002980	chr_26	-	3320840	3330079	mRNA	Monogalactosyldiacylglycerol synthase, family GT28	GO:0009247;GO:0016758	NA no relat
Ec-26_002990	chr_26	+	3330207	3337256	mRNA	UDP-N-acetylglucosamine--peptide N-acetylglucosaminyltransferase, family GT41	NA	NA	NA
Ec-26_003000	chr_26	+	3338121	3348144	mRNA	Ankyrin repeat-containing domain	n/a;n/a;n/a	NA	NA
Ec-26_003010	chr_26	-	3349676	3356781	mRNA	SRP40, C-terminal	n/a;n/a;n/a	NA	NA
Ec-26_003020	chr_26	+	3357330	3360105	mRNA	Armadillo-like helical	GO:0005488	NA	NA
Ec-26_003030	chr_26	-	3361308	3369020	mRNA	Acyltransferase, putative	NA	NA	NA
Ec-26_003040	chr_26	+	3369141	3378082	mRNA	Domain of unknown function DUF89	NA	NA	NA
Ec-26_003050	chr_26	-	3380061	3382375	mRNA	hypothetical protein	n/a;n/a;n/a	NA	NA
Ec-26_003060	chr_26	-	3385625	3410939	mRNA	Urea/Na+ high-affinity symporter	GO:0005215;GO:0006810;GO:0016020;GO:0055085	NA	NA
Ec-26_003080	chr_26	-	3410941	3425074	mRNA	Armadillo-like helical	GO:0005488	NA	NA
Ec-26_003100	chr_26	-	3455284	3473242	mRNA	Peptidase M1, membrane alanine aminopeptidase, N-terminal	GO:0008237;GO:0008270	NA	NA
Ec-26_003110	chr_26	+	3473416	3482280	mRNA	Hypothetical F-box and leucine rich repeat containing protein	NA	NA	NA
Ec-26_003120	chr_26	-	3483826	3485439	mRNA	Zinc finger, DHHC-type, palmitoyltransferase	GO:0008270	NA	NA
Ec-26_003130	chr_26	+	3485587	3487129	mRNA	Hypothetical protein	n/a;n/a;n/a	NA	NA
Ec-26_003140	chr_26	+	3497730	3510171	mRNA	Zinc finger, C6HC-type	GO:0008270	NA	NA
Ec-26_003150	chr_26	-	3511350	3518497	mRNA	conserved unknown protein	GO:0003676;GO:0008168;GO:0032259	NA	NA
Ec-26_003160	chr_26	+	3519073	3524270	mRNA	hypothetical protein	n/a;n/a;n/a	NA	NA
Ec-26_003170	chr_26	+	3527794	3539060	mRNA	NB-ARC and TPR repeat-containing protein	GO:0006952	NA	NA
Ec-26_003180	chr_26	+	3547055	3551867	mRNA	Ankyrin repeat-containing domain	n/a;n/a;n/a	NA	NA
Ec-26_003880	chr_26	-	4167525	4175195	mRNA	Protein kinase domain	GO:0004672;GO:0005524;GO:0006468	NA	NA
Ec-26_003890	chr_26	-	4178822	4179097	mRNA	hypothetical protein	n/a;n/a;n/a	NA	NA
Ec-26_003900	chr_26	-	4185757	4189557	mRNA	Ubiquinone biosynthesis protein Coq7	GO:0006744;GO:0055114	NA	NA
Ec-26_003910	chr_26	-	4190008	4206771	mRNA	Helicase, C-terminal	GO:0003677;GO:0005524	NA	NA
Ec-26_003920	chr_26	+	4207998	4213146	mRNA	RuvA domain 2-like	n/a;n/a;n/a	NA	NA
Ec-26_003930	chr_26	-	4213997	4217574	mRNA	Nucleoside diphosphate kinase	GO:0004550;GO:0005524;GO:0006165;GO:0006183;GO:0006228;GO:0006241	NA	NA
Ec-26_003940	chr_26	+	4217738	4228304	mRNA	3-ketoacyl-CoA thiolase	GO:0008152;GO:0016747	NA	KOG1389
Ec-26_003950	chr_26	-	4228811	4231712	mRNA	PLC-like phosphodiesterase, TIM beta/alpha-barrel domain	GO:0006629;GO:0008081	NA	NA
Ec-26_003960	chr_26	-	4233088	4240919	mRNA	hypothetical protein	n/a;n/a;n/a	NA	NA
Ec-26_003970	chr_26	+	4241074	4265924	mRNA	tRNA (guanine-N1-)-methyltransferase, N-terminal	GO:0003723;GO:0006396;GO:0008173;n/a	NA	NA
Ec-26_003990	chr_26	+	4267318	4272888	mRNA	Domain of unknown function DUF4485	n/a;n/a;n/a	NA	NA
Ec-26_004000	chr_26	-	4273817	4276246	mRNA	Hypothetical protein	n/a;n/a;n/a	NA	NA
Ec-26_004010	chr_26	-	4277858	4281300	mRNA	Mediator complex, subunit Med27	n/a;n/a;n/a	NA	NA
Ec-26_004020	chr_26	-	4281913	4283751	mRNA	Hypothetical protein	n/a;n/a;n/a	NA	NA
Ec-26_004030	chr_26	-	4284330	4303047	mRNA	Peptidase S59, nucleoporin	GO:0005643;GO:0006810	NA	NA
Ec-26_004040	chr_26	-	4303694	4310925	mRNA	conserved unknown protein	n/a;n/a;n/a	NA	NA
Ec-26_004050	chr_26	-	4311812	4317486	mRNA	conserved unknown protein	n/a;n/a;n/a	NA	NA
Ec-26_004060	chr_26	+	4317683	4322519	mRNA	hypothetical protein	n/a;n/a;n/a	NA	NA
Ec-26_004070	chr_26	-	4324625	4328374	mRNA	Protein phosphatase inhibitor	n/a;n/a;n/a	NA	KOG4102
Ec-26_004080	chr_26	+	4328543	4345753	mRNA	Peptidase M16, C-terminal domain	GO:0003824;GO:0046872	NA	NA
Ec-26_004090	chr_26	+	4347580	4348820	mRNA	Hypothetical protein	n/a;n/a;n/a	NA	NA
Ec-26_004100	chr_26	+	4349863	4359066	mRNA	Ribose-phosphate diphosphokinase	GO:0000287;GO:0004749;GO:0009165	NA	NA

## Sheet: 5-Genes_10kb_Map
gene_id	chr_id	gene_strand	start	end	type	description	GO-labels	protein_domain	KOGid
Ec-01_000110	chr_01	+	59781	61381	mRNA	Serine-threonine/tyrosine-protein kinase catalytic domain	GO:0004672;GO:0006468	NA	NA
Ec-01_000120	chr_01	+	65172	78205	mRNA	Peptidase C19, ubiquitin-specific peptidase, DUSP domain	GO:0004843	NA	NA
Ec-01_000130	chr_01	-	78580	82200	mRNA	4'-phosphopantetheinyl transferase superfamily	GO:0000287;GO:0008897;GO:0009059	NA	NA
Ec-01_000160	chr_01	-	93445	97067	mRNA	Protein of unknown function DUF938	n/a;n/a;n/a	NA	NA
Ec-01_000170	chr_01	+	97449	107320	mRNA	C-type lectin-like	GO:0005488	NA	NA
Ec-01_000180	chr_01	-	114049	123273	mRNA	Thioredoxin-like fold	n/a;n/a;n/a	NA	NA
Ec-01_000240	chr_01	+	161350	165914	mRNA	Alpha/Beta hydrolase fold	GO:0006508;GO:0008236	NA	NA
Ec-01_000250	chr_01	-	166499	171659	mRNA	hypothetical protein	n/a;n/a;n/a	NA	NA
Ec-01_000280	chr_01	-	187642	196192	mRNA	expressed unknown protein	n/a;n/a;n/a	NA	NA
Ec-01_000290	chr_01	+	196331	199648	mRNA	Mitochondrial matrix Mmp37	n/a;n/a;n/a	NA	NA
Ec-01_000450	chr_01	+	335947	345880	mRNA	expressed unknown protein	GO:0006520;GO:0030170;n/a	NA	NA
Ec-01_000550	chr_01	+	405613	415345	mRNA	hypothetical protein	n/a;n/a;n/a	NA	NA
Ec-01_000560	chr_01	-	416431	423155	mRNA	expressed unknown protein	GO:0005515;GO:0016020;GO:0016192	NA	NA
Ec-01_000570	chr_01	-	424016	428768	mRNA	NMD3	n/a;n/a;n/a	NA	NA
Ec-01_000660	chr_01	-	490263	501892	mRNA	Regulator of chromosome condensation 1/beta-lactamase-inhibitor protein II	n/a;n/a;n/a	NA	NA
Ec-01_000770	chr_01	+	567476	571799	mRNA	Vacuolar protein sorting-associated protein 16	GO:0006886	NA	NA
Ec-01_000780	chr_01	+	573101	583266	mRNA	vacuolar protein sorting vps16	GO:0005737;GO:0006886	NA	NA
Ec-01_000890	chr_01	-	657860	661961	mRNA	expressed unknown protein	n/a;n/a;n/a	NA	NA
Ec-01_000900	chr_01	+	662317	678313	mRNA	Carbohydrate-binding WSC	NA	NA	NA
Ec-01_000980	chr_01	+	788670	794016	mRNA	Histidine phosphatase superfamily, clade-1	GO:0003824;GO:0008152	NA	NA
Ec-01_000990	chr_01	-	794108	796651	mRNA	RNA ligase/cyclic nucleotide phosphodiesterase	GO:0003824;GO:0005622;GO:0016070	NA	NA
Ec-01_001000	chr_01	+	796761	801591	mRNA	Tetratricopeptide-like helical domain	GO:0005515	NA	NA
Ec-01_001010	chr_01	-	802144	807705	mRNA	Zinc finger, CCHC-type	GO:0003676;GO:0008270	NA	NA
Ec-01_001020	chr_01	+	807817	810795	mRNA	Mediator complex, subunit Med4	GO:0001104;GO:0006357;GO:0016592	NA	NA
Ec-01_001100	chr_01	-	853445	858442	mRNA	expressed unknown protein	n/a;n/a;n/a	NA	NA
Ec-01_001110	chr_01	+	858562	863102	mRNA	Amino acid transporter, transmembrane	n/a;n/a;n/a	NA	NA
Ec-01_001120	chr_01	+	864344	872888	mRNA	Cytochrome c oxidase subunit Vb.	GO:0004129;GO:0005740;GO:0006118	NA	KOG3352
Ec-01_001260	chr_01	-	994309	998168	mRNA	hypothetical protein	n/a;n/a;n/a	NA	NA
Ec-01_001360	chr_01	-	1083092	1083622	mRNA	Hypothetical protein	n/a;n/a;n/a	NA	NA
Ec-01_001370	chr_01	-	1084198	1097397	mRNA	UBX domain	GO:0005515	NA	NA
Ec-01_001530	chr_01	-	1193921	1197064	mRNA	expressed unknown protein	n/a;n/a;n/a	NA	NA
Ec-01_001570	chr_01	-	1253798	1262565	mRNA	expressed unknown protein	n/a;n/a;n/a	NA	NA
Ec-01_001580	chr_01	+	1262678	1264522	mRNA	Hypothetical protein	n/a;n/a;n/a	NA	NA
Ec-01_001590	chr_01	-	1267363	1271757	mRNA	hypothetical protein	n/a;n/a;n/a	NA	NA
Ec-01_001600	chr_01	-	1276258	1283316	mRNA	Chlorophyll a/b binding protein domain	GO:0015969	NA	KOG1157
Ec-01_001890	chr_01	-	1595869	1596740	mRNA	H/ACA ribonucleoprotein complex, subunit Gar1	GO:0001522;GO:0031429;GO:0042254	NA	NA
Ec-01_001900	chr_01	+	1598788	1602630	mRNA	Arf GTPase activating protein	GO:0008060;GO:0008270;GO:0032312	NA	NA
Ec-01_001910	chr_01	+	1603400	1607541	mRNA	hypothetical protein	n/a;n/a;n/a	NA	NA
Ec-01_001990	chr_01	-	1642488	1648737	mRNA	Protein of unknown function DUF1350	NA	NA	NA
Ec-01_002000	chr_01	-	1658151	1661262	mRNA	Ankyrin repeat-containing domain	n/a;n/a;n/a	NA	NA
Ec-01_002010	chr_01	-	1661916	1662359	mRNA	hypothetical protein	n/a;n/a;n/a	NA	NA
Ec-01_002020	chr_01	+	1663900	1678186	mRNA	Six-hairpin glycosidase	GO:0003824	NA	NA
Ec-01_002180	chr_01	+	1802815	1811118	mRNA	Alpha/Beta hydrolase fold	GO:0004091;n/a	NA	NA
Ec-01_002270	chr_01	+	1876509	1882675	mRNA	expressed unknown protein	n/a;n/a;n/a	NA	NA
Ec-01_002300	chr_01	+	1899611	1906048	mRNA	Prohibitin complex subunit 1	NA	NA	KOG3083
Ec-01_002320	chr_01	+	1929584	1932699	mRNA	expressed unknown protein	n/a;n/a;n/a	NA	NA
Ec-01_002420	chr_01	+	2030772	2041345	mRNA	Serine/threonine/dual specificity protein kinase, catalytic domain	GO:0004672;GO:0005524;GO:0006468	NA	NA
Ec-01_002430	chr_01	-	2041347	2046980	mRNA	Acyl-CoA N-acyltransferase	n/a;n/a;n/a	NA	NA
Ec-01_002490	chr_01	+	2094552	2094785	mRNA	hypothetical protein	n/a;n/a;n/a	NA	NA
Ec-01_002500	chr_01	-	2097916	2112340	mRNA	LRR-GTPase of the ROCO family	GO:0005622;GO:0005525;GO:0007264	NA	NA
Ec-01_002640	chr_01	+	2219110	2223888	mRNA	expressed unknown protein	n/a;n/a;n/a	NA	NA
Ec-01_002910	chr_01	+	2510588	2519276	mRNA	Tetratricopeptide-like helical domain	GO:0005515	NA	NA
Ec-01_003010	chr_01	+	2588308	2595767	mRNA	conserved unknown protein	n/a;n/a;n/a	NA	NA
Ec-01_003040	chr_01	-	2600899	2609947	mRNA	Protein kinase domain	GO:0004672;GO:0005524;GO:0006468	NA	KOG0658
Ec-01_003060	chr_01	+	2632762	2635729	mRNA	EF-hand domain pair	GO:0005509;n/a	NA	NA
Ec-01_003070	chr_01	-	2636907	2639432	mRNA	Hypothetical protein	n/a;n/a;n/a	NA	NA
Ec-01_003550	chr_01	+	2993384	2998412	mRNA	Diphthamide biosynthesis protein 1, putative	NA	NA	NA
Ec-01_003560	chr_01	-	2998366	3000608	mRNA	Domain of unknown function DUF1777	n/a;n/a;n/a	NA	NA
Ec-01_003570	chr_01	-	3001231	3006363	mRNA	Serine/threonine/dual specificity protein kinase, catalytic domain	GO:0004672;GO:0005524;GO:0006468	NA	KOG1166
Ec-01_003610	chr_01	+	3022385	3025325	mRNA	expressed unknown protein	n/a;n/a;n/a	NA	NA
Ec-01_003650	chr_01	+	3050046	3059055	mRNA	GRIP	GO:0000042;GO:0005515	NA	NA
Ec-01_003670	chr_01	+	3063683	3066543	mRNA	Thioredoxin-like fold	GO:0045454;n/a	NA	NA
Ec-01_003680	chr_01	-	3065567	3073948	mRNA	Malic oxidoreductase	GO:0004470;GO:0004471;GO:0006108;GO:0055114	NA	KOG1257
Ec-01_003740	chr_01	+	3118164	3125939	mRNA	expressed unknown protein	n/a;n/a;n/a	NA	NA
Ec-01_003800	chr_01	+	3161998	3164716	mRNA	Ribosomal protein S21e	GO:0003735;GO:0005622;GO:0005840;GO:0006412	NA	NA
Ec-01_003810	chr_01	-	3165293	3166320	mRNA	hypothetical protein	n/a;n/a;n/a	NA	NA
Ec-01_003870	chr_01	+	3234730	3250523	mRNA	Anoctamin	n/a;n/a;n/a	NA	NA
Ec-01_003990	chr_01	-	3335542	3351995	mRNA	Ferric reductase, NAD binding	GO:0016491;GO:0055114	NA	KOG0039
Ec-01_004130	chr_01	+	3514304	3522147	mRNA	hypothetical protein	n/a;n/a;n/a	NA	NA
Ec-01_004140	chr_01	-	3523682	3528746	mRNA	hypothetical protein	n/a;n/a;n/a	NA	NA
Ec-01_004240	chr_01	-	3637198	3644813	mRNA	Phox homologous domain	GO:0035091	NA	NA
Ec-01_004250	chr_01	+	3644904	3657932	mRNA	3-deoxy-7-phosphoheptulonate synthase	GO:0003849;GO:0009073	NA	NA
Ec-01_004550	chr_01	+	3919178	3923540	mRNA	FAD-linked oxidoreductase-like	NA	NA	NA
Ec-01_004560	chr_01	-	3923542	3927786	mRNA	expressed unknown protein	n/a;n/a;n/a	NA	NA
Ec-01_004570	chr_01	+	3927851	3928765	mRNA	expressed unknown protein	n/a;n/a;n/a	NA	NA
Ec-01_004580	chr_01	+	3935913	3942535	mRNA	conserved unknown protein	n/a;n/a;n/a	NA	NA
Ec-01_004600	chr_01	+	3942865	3947000	mRNA	transcription factor C-MYB	NA	NA	NA
Ec-01_004620	chr_01	-	3964595	3966884	mRNA	hypothetical protein	n/a;n/a;n/a	NA	NA
Ec-01_004630	chr_01	+	3968481	3972581	mRNA	Alpha/Beta hydrolase fold	n/a;n/a;n/a	NA	NA
Ec-01_004660	chr_01	+	3985416	3988394	mRNA	Tubulin	GO:0005874;GO:0007017	NA	KOG1375
Ec-01_004670	chr_01	-	3990198	4012697	mRNA	Guanylate-binding protein, N-terminal	GO:0003924;GO:0005525	NA	NA
Ec-01_004800	chr_01	+	4133828	4149013	mRNA	WD40-repeat-containing domain	GO:0005515	NA	NA
Ec-01_004840	chr_01	+	4179967	4183228	mRNA	conserved unknown protein	n/a;n/a;n/a	NA	NA
Ec-01_004860	chr_01	+	4191621	4195752	mRNA	S-adenosyl-L-methionine-dependent methyltransferase	n/a;n/a;n/a	NA	NA
Ec-01_004870	chr_01	-	4195988	4197844	mRNA	Zinc finger, HIT-type	n/a;n/a;n/a	NA	NA
Ec-01_004880	chr_01	+	4197861	4208434	mRNA	Thioredoxin-like fold	n/a;GO:0045454	NA	NA
Ec-01_005070	chr_01	+	4345092	4350311	mRNA	Renin receptor-like	GO:0004872;GO:0016021	NA	NA
Ec-01_005100	chr_01	-	4367257	4379233	mRNA	Ribonuclease Zc3h12a-like	NA	NA	NA
Ec-01_005130	chr_01	-	4397627	4406633	mRNA	VRR-NUC domain	GO:0016788	NA	NA
Ec-01_005170	chr_01	-	4438189	4439066	mRNA	Hypothetical protein	n/a;n/a;n/a	NA	NA
Ec-01_005180	chr_01	-	4444368	4454930	mRNA	Tetratricopeptide-like helical domain	GO:0005515	NA	NA
Ec-01_005410	chr_01	+	4637875	4639677	mRNA	Hypothetical protein	n/a;n/a;n/a	NA	NA
Ec-01_005420	chr_01	-	4641617	4651761	mRNA	Major facilitator superfamily	GO:0016021;GO:0055085	NA	NA
Ec-01_005500	chr_01	-	4706942	4709818	mRNA	Alpha-ketoglutarate-dependent dioxygenase AlkB-like	GO:0016491;n/a	NA	NA
Ec-01_005510	chr_01	-	4712939	4718554	mRNA	enoyl-CoA hydratase domain-containing protein	GO:0003824;GO:0008152	NA	KOG1680
Ec-01_005560	chr_01	+	4796508	4805461	mRNA	Dimethylaniline monooxygenase, N-oxide-forming	GO:0004499;GO:0050660;GO:0050661;GO:0055114	NA	NA
Ec-01_005580	chr_01	+	4821870	4834230	mRNA	Eukaryotic translation initiation factor 3 subunit H	GO:0003743;GO:0005737;GO:0005852	NA	NA
Ec-01_005620	chr_01	+	4856661	4867355	mRNA	PSP, proline-rich	GO:0005634;GO:0006397	NA	NA
Ec-01_005630	chr_01	-	4867404	4871751	mRNA	Beta-grasp domain	n/a;n/a;n/a	NA	NA
Ec-01_005640	chr_01	+	4871878	4889651	mRNA	conserved unknown protein	GO:0008152;GO:0016491;GO:0055114	NA	NA
Ec-01_005720	chr_01	+	4967629	4975229	mRNA	Vps5 C-terminal	GO:0005515;GO:0007154;GO:0035091	NA	KOG2273
Ec-01_005740	chr_01	-	4983680	4994636	mRNA	Proteasome component (PCI) domain	GO:0005515	NA	NA
Ec-01_005840	chr_01	-	5088802	5097804	mRNA	ATPase, dynein-related, AAA domain	GO:0005524;GO:0016887	NA	NA
Ec-01_005850	chr_01	-	5099161	5099409	mRNA	hypothetical protein	n/a;n/a;n/a	NA	NA
Ec-01_005940	chr_01	-	5156785	5162391	mRNA	AT hook-like	GO:0003677;GO:0005634;GO:0006355;GO:0000785	NA	NA
Ec-01_005950	chr_01	+	5163262	5167295	mRNA	conserved unknown protein	n/a;n/a;n/a	NA	NA
Ec-01_006000	chr_01	+	5212793	5216146	mRNA	Acyl-CoA N-acyltransferase	n/a;n/a;n/a	NA	NA
Ec-01_006010	chr_01	-	5216337	5219908	mRNA	conserved unknown protein	n/a;n/a;n/a	NA	NA
Ec-01_006020	chr_01	+	5219952	5230102	mRNA	Domain of unknown function DUF4470	NA	NA	NA
Ec-01_006110	chr_01	+	5316482	5327352	mRNA	Peptidase M24, structural domain	GO:0006508;GO:0008235;GO:0009987	NA	NA
Ec-01_006170	chr_01	-	5363057	5366939	mRNA	S-adenosyl-L-methionine-dependent methyltransferase	GO:0008152;GO:0008168;n/a	NA	NA
Ec-01_006260	chr_01	-	5420110	5421226	mRNA	Hypothetical protein	n/a;n/a;n/a	NA	NA
Ec-01_006270	chr_01	+	5423046	5429579	mRNA	Beta-lactamase-like	GO:0008270;GO:0008800;GO:0016787;GO:0017001	NA	NA
Ec-01_006590	chr_01	-	5678816	5684016	mRNA	Heat shock protein 70kD, peptide-binding domain	n/a;n/a;n/a	NA	KOG0100
Ec-01_006650	chr_01	-	5724300	5729659	mRNA	Triose-phosphate transporter domain	n/a;n/a;n/a	NA	NA
Ec-01_006670	chr_01	+	5737538	5742456	mRNA	FAD synthetase	GO:0008152;GO:0016740	NA	NA
Ec-01_006680	chr_01	+	5742730	5752891	mRNA	Glycosyl transferase, family 31	GO:0006486;GO:0008378;GO:0016020	NA	NA
Ec-01_006850	chr_01	-	5892768	5894608	mRNA	hypothetical protein	n/a;n/a;n/a	NA	NA
Ec-01_006860	chr_01	-	5895695	5896393	mRNA	Hypothetical protein	n/a;n/a;n/a	NA	NA
Ec-01_006870	chr_01	-	5897040	5908957	mRNA	Cleavage and polyadenylation specificity factor subunit 2	GO:0005847;GO:0006378;GO:0006379	NA	NA
Ec-01_007010	chr_01	-	6009280	6022097	mRNA	Armadillo-type fold	GO:0005488	NA	NA
Ec-01_007050	chr_01	+	6046807	6052112	mRNA	hypothetical protein	NA	NA	NA
Ec-01_007060	chr_01	-	6053596	6055895	mRNA	EamA domain	GO:0016020;GO:0016021	NA	NA
Ec-01_007120	chr_01	-	6098485	6101283	mRNA	Prolyl 4-hydroxylase, alpha subunit	GO:0005506;GO:0016705;GO:0031418;GO:0055114	NA	NA
Ec-01_007130	chr_01	+	6101505	6105649	mRNA	HAD-superfamily hydrolase, subfamily IIA, hypothetical 3	GO:0003824;GO:0008152	NA	KOG2882
Ec-01_007140	chr_01	-	6105992	6107321	mRNA	Phosphotyrosine protein phosphatase I superfamily	GO:0004725;GO:0006470	NA	NA
Ec-01_007170	chr_01	+	6125845	6130454	mRNA	Aminotransferase, class IV	GO:0003824;GO:0008152	NA	NA
Ec-01_007180	chr_01	-	6133464	6139974	mRNA	hypothetical protein	n/a;n/a;n/a	NA	NA
Ec-01_007480	chr_01	+	6398612	6407791	mRNA	Pyridoxal phosphate-dependent transferase, major region, subdomain 1	GO:0003824;GO:0030170	NA	KOG0257
Ec-01_007550	chr_01	-	6453888	6457822	mRNA	conserved unknown protein	n/a;n/a;n/a	NA	NA
Ec-01_007560	chr_01	+	6457904	6466795	mRNA	Tubulin-tyrosine ligase/Tubulin polyglutamylase	GO:0006464	NA	NA
Ec-01_007570	chr_01	-	6466446	6471541	mRNA	PDZ domain	GO:0005515	NA	NA
Ec-01_007580	chr_01	-	6471565	6483319	mRNA	UDP-N-acetylglucosamine--peptide N-acetylglucosaminyltransferase, family GT41	NA	NA	NA
Ec-01_007600	chr_01	+	6495044	6496333	mRNA	Dynein light chain, type 1/2	GO:0005875;GO:0007017	NA	KOG3430
Ec-01_007610	chr_01	-	6497002	6500514	mRNA	expressed unknown protein	n/a;n/a;n/a	NA	NA
Ec-01_007620	chr_01	+	6500895	6505228	mRNA	conserved unknown protein	n/a;n/a;n/a	NA	NA
Ec-01_007650	chr_01	-	6547012	6560991	mRNA	Ankyrin repeat-containing domain	n/a;n/a;n/a	NA	NA
Ec-01_007700	chr_01	-	6596445	6599867	mRNA	Chorismate mutase, AroQ class, eukaryotic type	GO:0004106;GO:0009073	NA	KOG0795
Ec-01_007720	chr_01	-	6599869	6606978	mRNA	expressed unknown protein	n/a;n/a;n/a	NA	NA
Ec-01_007740	chr_01	-	6609157	6619711	mRNA	Ankyrin repeat-containing domain	n/a;n/a;n/a	NA	NA
Ec-01_007860	chr_01	+	6728354	6740252	mRNA	Gametogenetin-binding protein 2	n/a;n/a;n/a	NA	NA
Ec-01_007920	chr_01	+	6770583	6774149	mRNA	CCAAT-binding transcription factor, subunit B	GO:0003700;GO:0006355	NA	NA
Ec-01_007950	chr_01	+	6787281	6795512	mRNA	Root UVB sensitive family	n/a;n/a;n/a	NA	NA
Ec-01_008020	chr_01	+	6890439	6900054	mRNA	Tetratricopeptide-like helical domain	GO:0005515	NA	NA
Ec-01_008040	chr_01	+	6908835	6913864	mRNA	Fructose-bisphosphate aldolase, class-I	GO:0004332;GO:0006096	NA	NA
Ec-01_008050	chr_01	-	6914155	6918025	mRNA	hypothetical protein	n/a;n/a;n/a	NA	NA
Ec-01_008060	chr_01	+	6918027	6924707	mRNA	Hypothetical protein	n/a;n/a;n/a	NA	NA
Ec-01_008160	chr_01	+	6967493	6975352	mRNA	Fibronectin type III	GO:0005515	NA	NA
Ec-01_008170	chr_01	-	6975856	6979001	mRNA	hypothetical protein	n/a;n/a;n/a	NA	NA
Ec-01_008260	chr_01	+	7059397	7061233	mRNA	S-adenosyl-L-methionine-dependent methyltransferase	n/a;n/a;n/a	NA	NA
Ec-01_008270	chr_01	-	7062252	7064947	mRNA	Leucine rich repeat 4	GO:0005515;n/a	NA	NA
Ec-01_008320	chr_01	+	7098629	7103264	mRNA	Hypothetical protein	n/a;n/a;n/a	NA	NA
Ec-01_008500	chr_01	-	7226414	7227261	mRNA	hypothetical protein	n/a;n/a;n/a	NA	NA
Ec-01_008510	chr_01	+	7228429	7233105	mRNA	conserved unknown protein	n/a;n/a;n/a	NA	NA
Ec-01_008520	chr_01	-	7233585	7243565	mRNA	tRNA (guanine-N-7) methyltransferase, Trmb type	GO:0006400;GO:0008176	NA	NA
Ec-01_008530	chr_01	+	7244154	7244782	mRNA	conserved unknown protein	n/a;n/a;n/a	NA	NA
Ec-01_008660	chr_01	+	7356798	7363154	mRNA	conserved unknown protein	n/a;n/a;n/a	NA	NA
Ec-01_008860	chr_01	-	7503668	7509575	mRNA	4-methyl-5(b-hydroxyethyl)-thiazole monophosphate biosynthesis protein, putative	NA	NA	NA
Ec-01_009140	chr_01	-	7693211	7698336	mRNA	5-formyltetrahydrofolate cyclo-ligase	GO:0005524;GO:0009396;GO:0030272	NA	NA
Ec-01_009160	chr_01	+	7698531	7708367	mRNA	Tyrosine--tRNA ligase	GO:0000166;GO:0004812;GO:0004831;GO:0005524;GO:0005737;GO:0006412;GO:0006418;GO:0006437	NA	KOG2144
Ec-01_009240	chr_01	-	7767184	7776666	mRNA	P-loop containing nucleoside triphosphate hydrolase	n/a;n/a;n/a	NA	NA
Ec-01_009350	chr_01	-	7937094	7956731	mRNA	Condensin complex subunit 3	GO:0000796;GO:0007076	NA	NA
Ec-01_009360	chr_01	+	7957398	7968068	mRNA	RNA recognition motif domain	GO:0003676	NA	NA
Ec-01_009370	chr_01	+	7968768	7971637	mRNA	Hypothetical protein	n/a;n/a;n/a	NA	NA
Ec-01_009390	chr_01	-	7971822	7980049	mRNA	Cyclin-like	n/a;n/a;n/a	NA	KOG0653
Ec-01_009400	chr_01	-	7980701	7992056	mRNA	P-loop containing nucleoside triphosphate hydrolase	GO:0005524;GO:0016887	NA	NA
Ec-01_009410	chr_01	+	7992177	8006873	mRNA	Carbohydrate kinase, FGGY, C-terminal	GO:0005975;GO:0016773	NA	NA
Ec-01_009460	chr_01	+	8053437	8055530	mRNA	Rieske [2Fe-2S] iron-sulphur domain	GO:0016491;GO:0051537;GO:0055114	NA	NA
Ec-01_009470	chr_01	-	8058823	8059820	mRNA	Nucleotide-diphospho-sugar transferases	n/a;n/a;n/a	NA	NA
Ec-01_009480	chr_01	+	8061373	8062427	mRNA	SCP / PR1-domain containing protein	NA	NA	KOG3017
Ec-01_009490	chr_01	+	8065363	8065892	mRNA	Hypothetical protein	n/a;n/a;n/a	NA	NA
Ec-01_009500	chr_01	-	8067067	8083315	mRNA	Bacterial transferase hexapeptide repeat	GO:0005488	NA	NA
Ec-01_009630	chr_01	+	8166855	8169657	mRNA	Transcription factor CBF/NF-Y/archaeal histone	GO:0005622;GO:0043565	NA	NA
Ec-01_009720	chr_01	-	8227305	8237098	mRNA	carboxylase	GO:0003824;GO:0005524	NA	KOG0238
Ec-01_009760	chr_01	+	8259526	8260615	mRNA	expressed unknown protein	n/a;n/a;n/a	NA	NA
Ec-01_009770	chr_01	-	8261082	8276511	mRNA	Aldolase-type TIM barrel	GO:0003824	NA	NA
Ec-01_010030	chr_01	+	8468468	8469426	mRNA	Hypothetical protein	n/a;n/a;n/a	NA	NA
Ec-01_010040	chr_01	-	8470845	8479817	mRNA	EXS, C-terminal	GO:0016021	NA	NA
Ec-01_010050	chr_01	+	8489328	8498161	mRNA	Activator of Hsp90 ATPase, N-terminal	GO:0001671;GO:0051087	NA	NA
Ec-01_010060	chr_01	-	8498834	8503081	mRNA	hypothetical protein	n/a;n/a;n/a	NA	NA
Ec-01_010070	chr_01	+	8503968	8506451	mRNA	conserved unknown protein	n/a;n/a;n/a	NA	NA
Ec-01_010080	chr_01	-	8506490	8510374	mRNA	Protein of unknown function UPF0301	n/a;n/a;n/a	NA	NA
Ec-01_010090	chr_01	+	8510522	8532053	mRNA	Armadillo-type fold	GO:0005488	NA	KOG1059
Ec-01_010240	chr_01	+	8659067	8666919	mRNA	Hypothetical leucine rich repeat protein	NA	NA	NA
Ec-01_010250	chr_01	-	8668505	8670553	mRNA	expressed unknown protein	n/a;n/a;n/a	NA	NA
Ec-01_010270	chr_01	-	8704047	8708880	mRNA	conserved unknown protein	n/a;n/a;n/a	NA	NA
Ec-01_010280	chr_01	-	8709127	8713391	mRNA	Hypothetical protein	n/a;n/a;n/a	NA	NA
Ec-01_010310	chr_01	+	8717673	8721185	mRNA	Hypothetical protein	n/a;n/a;n/a	NA	NA
Ec-01_010320	chr_01	+	8721187	8726367	mRNA	hypothetical protein	n/a;n/a;n/a	NA	NA
Ec-01_010370	chr_01	+	8758600	8764246	mRNA	conserved unknown protein	n/a;n/a;n/a	NA	NA
Ec-01_010380	chr_01	-	8764648	8775145	mRNA	Chromate transporter	GO:0015109;GO:0015703	NA	NA
Ec-01_010520	chr_01	-	8859327	8866184	mRNA	tRNA-dihydrouridine synthase	GO:0008033;GO:0017150;GO:0050660;GO:0055114	NA	NA
Ec-01_010580	chr_01	+	8913608	8917207	mRNA	Protein of unknown function DUF842, eukaryotic	NA	NA	NA
Ec-01_010590	chr_01	+	8918126	8921248	mRNA	Protein of unknown function DUF842, eukaryotic	n/a;n/a;n/a	NA	NA
Ec-01_010600	chr_01	-	8921579	8940048	mRNA	Amino acid permease/ SLC12A domain	GO:0006810;GO:0016020;GO:0055085	NA	NA
Ec-01_010730	chr_01	-	9049886	9054996	mRNA	Plastid lipid-associated protein/fibrillin conserved domain	n/a;n/a;n/a	NA	NA
Ec-01_010790	chr_01	+	9075511	9084105	mRNA	Protein kinase-like domain	GO:0016772	NA	NA
Ec-01_010800	chr_01	-	9085153	9093503	mRNA	Heat shock protein 40 like protein/ DnaJ domain containing protein	GO:0006457;GO:0031072;GO:0051082	NA	NA
Ec-01_010810	chr_01	+	9093879	9097475	mRNA	Hypothetical protein	n/a;n/a;n/a	NA	NA
Ec-01_010890	chr_01	+	9131780	9135714	mRNA	Protein of unknown function DUF1092	NA	NA	NA
Ec-01_010900	chr_01	-	9136019	9139417	mRNA	conserved unknown protein	GO:0006520	NA	NA
Ec-01_010910	chr_01	-	9141422	9146509	mRNA	conserved unknown protein	n/a;n/a;n/a	NA	NA
Ec-01_010920	chr_01	+	9146735	9153252	mRNA	imm downregulated 15	NA	NA	NA
Ec-01_010960	chr_01	-	9181114	9186245	mRNA	expressed unknown protein	n/a;n/a;n/a	NA	NA
Ec-01_010980	chr_01	+	9194613	9196551	mRNA	Biotin/lipoyl attachment	n/a;n/a;n/a	NA	NA
Ec-01_010990	chr_01	-	9197169	9203019	mRNA	Amino acid transporter, transmembrane	n/a;n/a;n/a	NA	NA
Ec-01_011090	chr_01	-	9265193	9267475	mRNA	expressed unknown protein	n/a;n/a;n/a	NA	NA
Ec-01_011620	chr_01	+	9717078	9718806	mRNA	Axonemal dynein light chain	n/a;n/a;n/a	NA	KOG4001
Ec-01_011630	chr_01	-	9721583	9724147	mRNA	Ankyrin repeat-containing domain	n/a;n/a;n/a	NA	NA
Ec-01_011640	chr_01	+	9724472	9734568	mRNA	Pyrophosphate-energised proton pump	GO:0004427;GO:0009678;GO:0015992;GO:0016020	NA	NA
Ec-01_011970	chr_01	-	9954425	9960662	mRNA	50S ribosomal protein L30e-like	GO:0006412;n/a	NA	NA
Ec-01_011980	chr_01	+	9961027	9965553	mRNA	conserved unknown protein	n/a;n/a;n/a	NA	NA
Ec-01_012040	chr_01	-	10032405	10037846	mRNA	Protein phosphatase 2C	n/a;n/a;n/a	NA	NA
Ec-01_012120	chr_01	+	10107535	10118969	mRNA	Hypothetical protein	n/a;n/a;n/a	NA	NA
Ec-01_012220	chr_01	-	10203750	10206329	mRNA	Hypothetical protein	n/a;n/a;n/a	NA	NA
Ec-01_012230	chr_01	+	10207460	10208217	mRNA	hypothetical protein	n/a;n/a;n/a	NA	NA
Ec-01_012240	chr_01	-	10208776	10210163	mRNA	General substrate transporter	GO:0016021;GO:0022857;GO:0055085	NA	NA
Ec-02_000040	chr_02	-	61236	63039	mRNA	Hypothetical protein	n/a;n/a;n/a	NA	NA
Ec-02_000050	chr_02	-	73662	97427	mRNA	conserved unknown protein	GO:0005509	NA	NA
Ec-02_000090	chr_02	+	123990	131643	mRNA	hypothetical protein	n/a;n/a;n/a	NA	NA
Ec-02_000100	chr_02	-	131450	135262	mRNA	conserved unknown protein	n/a;n/a;n/a	NA	NA
Ec-02_000110	chr_02	+	135409	142073	mRNA	FNIP	n/a;n/a;n/a	NA	NA
Ec-02_000120	chr_02	-	142431	150200	mRNA	NSF attachment protein	GO:0006886	NA	KOG1586
Ec-02_000130	chr_02	+	150315	161558	mRNA	conserved unknown protein	NA	NA	NA
Ec-02_000140	chr_02	+	163589	167455	mRNA	Ankyrin repeat-containing domain	n/a;n/a;n/a	NA	NA
Ec-02_000370	chr_02	+	372069	376618	mRNA	Mediator complex, subunit Med22	GO:0001104;GO:0006357;GO:0016592	NA	NA
Ec-02_000380	chr_02	+	379097	394040	mRNA	WD40-repeat-containing domain	GO:0005515	NA	NA
Ec-02_000440	chr_02	+	419696	425483	mRNA	SURF1/SHY1 homolog, cytochrome c oxidase assembly protein	NA	NA	KOG1563
Ec-02_000450	chr_02	-	424796	430098	mRNA	expressed unknown protein	n/a;n/a;n/a	NA	NA
Ec-02_000460	chr_02	+	430270	446334	mRNA	Ankyrin Repeat Protein with putative kinase domain	NA	NA	NA
Ec-02_000490	chr_02	+	544663	547078	mRNA	Hypothetical protein	n/a;n/a;n/a	NA	NA
Ec-02_000500	chr_02	+	549190	555943	mRNA	Hypothetical protein	n/a;n/a;n/a	NA	NA
Ec-02_000540	chr_02	-	607626	616471	mRNA	P60-like	n/a;n/a;n/a	NA	NA
Ec-02_000560	chr_02	-	620869	625355	mRNA	hypothetical protein	n/a;n/a;n/a	NA	NA
Ec-02_000630	chr_02	-	743708	750632	mRNA	hypothetical protein	n/a;n/a;n/a	NA	NA
Ec-02_000650	chr_02	-	767617	780576	mRNA	Transcription factor IIIC, subunit 5	n/a;n/a;n/a	NA	NA
Ec-02_000750	chr_02	+	899327	904377	mRNA	GPS motif	GO:0016020	NA	NA
Ec-02_000780	chr_02	-	961508	961672	mRNA	Hypothetical protein	n/a;n/a;n/a	NA	NA
Ec-02_000790	chr_02	+	963171	967359	mRNA	IPT/TIG domain-containing protein	n/a;n/a;n/a	NA	NA
Ec-02_000810	chr_02	-	995749	1006176	mRNA	PKD/REJ-like protein	GO:0003723;GO:0003724;GO:0005524	NA	NA
Ec-02_000840	chr_02	+	1030596	1056770	mRNA	Tubby C-terminal-like domain	n/a;n/a;n/a	NA	NA
Ec-02_000920	chr_02	-	1116206	1128946	mRNA	Alpha/Beta hydrolase fold	GO:0016787	NA	NA
Ec-02_000950	chr_02	+	1160727	1174200	mRNA	VRR-NUC domain	GO:0016788	NA	NA
Ec-02_000970	chr_02	-	1189693	1204924	mRNA	VRR-NUC domain	GO:0016788	NA	NA
Ec-02_000980	chr_02	+	1205800	1217170	mRNA	expressed unknown protein	n/a;n/a;n/a	NA	NA
Ec-02_000990	chr_02	-	1217633	1226150	mRNA	NAD(P)-binding domain	GO:0008270;GO:0016491;GO:0055114	NA	NA
Ec-02_001010	chr_02	+	1247375	1270484	mRNA	HAD-like domain	GO:0005524;GO:0006754;GO:0006810;GO:0015662;GO:0016020	NA	NA
Ec-02_001100	chr_02	+	1370468	1372812	mRNA	Hypothetical protein	n/a;n/a;n/a	NA	NA
Ec-02_001110	chr_02	-	1373519	1388017	mRNA	RGS domain	GO:0038032	NA	NA
Ec-02_001170	chr_02	+	1464517	1473663	mRNA	Pectin lyase fold	n/a;n/a;n/a	NA	NA
Ec-02_001190	chr_02	+	1495319	1500874	mRNA	hypothetical protein	n/a;n/a;n/a	NA	NA
Ec-02_001240	chr_02	-	1558578	1560103	mRNA	Hypothetical protein	n/a;n/a;n/a	NA	NA
Ec-02_001250	chr_02	-	1560279	1568460	mRNA	Protein kinase-like domain	GO:0016772	NA	NA
Ec-02_001350	chr_02	+	1669000	1672289	mRNA	Zinc finger, RING/FYVE/PHD-type	GO:0005515;GO:0008270	NA	NA
Ec-02_001400	chr_02	-	1727532	1733212	mRNA	COP9 signalosome complex subunit 5a	NA	NA	NA
Ec-02_001410	chr_02	+	1733471	1737829	mRNA	JmjC domain	n/a;n/a;n/a	NA	NA
Ec-02_001420	chr_02	-	1737831	1739881	mRNA	nicolin 1	n/a;n/a;n/a	NA	NA
Ec-02_001430	chr_02	+	1740137	1754468	mRNA	Ribosomal protein S7e	GO:0003735;GO:0005622;GO:0005840;GO:0006412	NA	NA
Ec-02_001450	chr_02	-	1765296	1771488	mRNA	RNA recognition motif domain	GO:0003676	NA	NA
Ec-02_001500	chr_02	-	1794983	1799130	mRNA	conserved unknown protein	n/a;n/a;n/a	NA	NA
Ec-02_001510	chr_02	+	1799178	1810738	mRNA	Meiosis-specific nuclear structural protein 1	n/a;n/a;n/a	NA	NA
Ec-02_001530	chr_02	-	1851977	1855439	mRNA	S-adenosyl-L-methionine-dependent methyltransferase	GO:0003723;GO:0005634;GO:0006364;GO:0008033;GO:0008168	NA	NA
Ec-02_001620	chr_02	-	1938643	1946209	mRNA	conserved unknown protein	n/a;n/a;n/a	NA	NA
Ec-02_001630	chr_02	+	1946349	1948200	mRNA	Hypothetical protein	n/a;n/a;n/a	NA	NA
Ec-02_001640	chr_02	+	1948366	1952532	mRNA	Protein kinase-like domain	GO:0016772	NA	NA
Ec-02_001680	chr_02	+	2012557	2031102	mRNA	Alpha/Beta hydrolase fold	n/a;n/a;n/a	NA	NA
Ec-02_001740	chr_02	-	2054339	2062301	mRNA	ascorbate peroxidase	GO:0004601;GO:0006118;GO:0006979;GO:0020037;GO:0055114	NA	NA
Ec-02_001750	chr_02	+	2069753	2072786	mRNA	conserved unknown protein	n/a;n/a;n/a	NA	NA
Ec-02_001780	chr_02	+	2112795	2113001	mRNA	Ankyrin repeat-containing domain	n/a;n/a;n/a	NA	NA
Ec-02_001820	chr_02	-	2126042	2129113	mRNA	Hypothetical leucine rich repeat protein	GO:0005515	NA	NA
Ec-02_001830	chr_02	+	2129605	2134749	mRNA	hypothetical protein	n/a;n/a;n/a	NA	NA
Ec-02_001980	chr_02	+	2233979	2241685	mRNA	C2 domain	GO:0005515	NA	NA
Ec-02_001990	chr_02	+	2244170	2245242	mRNA	conserved unknown protein	n/a;n/a;n/a	NA	NA
Ec-02_002020	chr_02	+	2263423	2267714	mRNA	Thioredoxin-like fold	n/a;n/a;n/a	NA	NA
Ec-02_002030	chr_02	-	2267287	2271056	mRNA	Ankyrin repeat-containing domain	n/a;n/a;n/a	NA	NA
Ec-02_002040	chr_02	+	2271213	2280146	mRNA	Phospholipid/glycerol acyltransferase	GO:0008152;GO:0016746	NA	KOG1505
Ec-02_002260	chr_02	-	2437587	2438774	mRNA	Hypothetical protein	n/a;n/a;n/a	NA	NA
Ec-02_002310	chr_02	+	2507112	2532127	mRNA	Helicase domain	n/a;n/a;n/a	NA	NA
Ec-02_002400	chr_02	+	2571709	2583672	mRNA	Protein strawberry notch	GO:0006355	NA	NA
Ec-02_002430	chr_02	+	2587811	2596927	mRNA	Digalactosyldiacylglycerol synthase, family GT4	NA	NA	NA
Ec-02_002540	chr_02	+	2704481	2705030	mRNA	Hypothetical protein	n/a;n/a;n/a	NA	NA
Ec-02_002550	chr_02	+	2726784	2726945	mRNA	hypothetical protein	n/a;n/a;n/a	NA	NA
Ec-02_002600	chr_02	-	2820125	2840084	mRNA	expressed unknown protein	n/a;n/a;n/a	NA	NA
Ec-02_002740	chr_02	+	2986496	2994750	mRNA	RNA recognition motif domain	GO:0003676	NA	NA
Ec-02_002800	chr_02	+	3077223	3078251	mRNA	Hypothetical protein	n/a;n/a;n/a	NA	NA
Ec-02_002810	chr_02	+	3078585	3079282	mRNA	Hypothetical protein	n/a;n/a;n/a	NA	NA
Ec-02_002820	chr_02	-	3080899	3089658	mRNA	Probable tubulin polyglutamylase TTLL9	GO:0004835;GO:0006464	NA	KOG2157
Ec-02_002830	chr_02	+	3089831	3091452	mRNA	hypothetical protein	n/a;n/a;n/a	NA	NA
Ec-02_002840	chr_02	-	3095746	3099462	mRNA	conserved unknown protein	n/a;n/a;n/a	NA	NA
Ec-02_002850	chr_02	-	3100105	3106578	mRNA	Sterol or diacylglycerol O-acyltransferase, partial	NA	NA	KOG0380
Ec-02_002860	chr_02	+	3106751	3109713	mRNA	Hypothetical protein	n/a;n/a;n/a	NA	NA
Ec-02_002870	chr_02	-	3109743	3115931	mRNA	expressed unknown protein	n/a;n/a;n/a	NA	NA
Ec-02_002910	chr_02	+	3151473	3156210	mRNA	Peptidase C19, ubiquitin-specific peptidase, DUSP domain	GO:0004843	NA	NA
Ec-02_003110	chr_02	-	3442517	3448549	mRNA	sterol or diacylglycerol O-acyltransferase	GO:0006508;GO:0008237;GO:0008270	NA	KOG0380
Ec-02_003130	chr_02	+	3456802	3462589	mRNA	FUN14	n/a;n/a;n/a	NA	NA
Ec-02_003320	chr_02	+	3654085	3659571	mRNA	expressed unknown protein	n/a;n/a;n/a	NA	NA
Ec-02_003470	chr_02	+	3788814	3791598	mRNA	Hypothetical protein	n/a;n/a;n/a	NA	NA
Ec-02_003480	chr_02	+	3792638	3793518	mRNA	Hypothetical protein	n/a;n/a;n/a	NA	NA
Ec-02_003490	chr_02	-	3794686	3819036	mRNA	Myosin head, motor domain	GO:0003774;GO:0005524;GO:0016459	NA	NA
Ec-02_003500	chr_02	+	3827002	3828890	mRNA	Protein kinase-like domain	GO:0016772	NA	NA
Ec-02_003510	chr_02	-	3830490	3836154	mRNA	Carbohydrate kinase PfkB	n/a;n/a;n/a	NA	NA
Ec-02_003560	chr_02	+	3863600	3873552	mRNA	conserved unknown protein	n/a;n/a;n/a	NA	NA
Ec-02_003570	chr_02	-	3874490	3877953	mRNA	hypothetical tRNA/rRNA methyltransferase	GO:0003723;GO:0006396;GO:0008173	NA	NA
Ec-02_003580	chr_02	-	3878501	3890313	mRNA	WD40-repeat-containing domain	GO:0005515	NA	NA
Ec-02_003810	chr_02	-	4137105	4141092	mRNA	hypothetical protein	n/a;n/a;n/a	NA	NA
Ec-02_003940	chr_02	+	4264490	4284055	mRNA	Kinesin motor domain	GO:0003777;GO:0005524;GO:0007018;GO:0008017	NA	NA
Ec-02_003950	chr_02	-	4284069	4311079	mRNA	plectin isoform 1	GO:0006118;GO:0016491	NA	NA
Ec-02_003990	chr_02	-	4338521	4339999	mRNA	Hypothetical protein	n/a;n/a;n/a	NA	NA
Ec-02_004000	chr_02	-	4340199	4342364	mRNA	Hypothetical protein	n/a;n/a;n/a	NA	NA
Ec-02_004010	chr_02	-	4342563	4357276	mRNA	Heat shock protein 40 like protein/ DnaJ domain containing protein	NA	NA	NA
Ec-02_004140	chr_02	-	4445261	4448750	mRNA	Hypothetical protein	n/a;n/a;n/a	NA	NA
Ec-02_004150	chr_02	+	4451693	4465979	mRNA	ABC membrane transporter	GO:0006810;GO:0005524;GO:0042626;GO:0016021;GO:0016887	NA	NA
Ec-02_004270	chr_02	+	4548255	4552712	mRNA	expressed unknown protein	n/a;n/a;n/a	NA	NA
Ec-02_004390	chr_02	-	4687725	4700483	mRNA	Kinesin motor domain	GO:0003777;GO:0005524;GO:0007018;GO:0008017	NA	NA
Ec-02_004400	chr_02	+	4702954	4704615	mRNA	Transmembrane protein C5orf28-like	n/a;n/a;n/a	NA	NA
Ec-02_004410	chr_02	+	4705489	4709564	mRNA	expressed unknown protein	n/a;n/a;n/a	NA	NA
Ec-02_004420	chr_02	+	4710944	4723551	mRNA	hypothetical protein	GO:0016765	NA	NA
Ec-02_004730	chr_02	-	5028824	5037259	mRNA	Fcf2 pre-rRNA processing	n/a;n/a;n/a	NA	NA
Ec-02_004740	chr_02	+	5037392	5048384	mRNA	Translin	GO:0043565	NA	NA
Ec-02_004830	chr_02	+	5127948	5131872	mRNA	Inner centromere protein, ARK-binding domain	n/a;n/a;n/a	NA	NA
Ec-02_004840	chr_02	+	5132724	5134175	mRNA	Hypothetical protein	n/a;n/a;n/a	NA	NA
Ec-02_004850	chr_02	+	5135755	5140310	mRNA	hypothetical protein	n/a;n/a;n/a	NA	NA
Ec-02_004860	chr_02	+	5141393	5149636	mRNA	Tetratricopeptide-like helical domain	GO:0005515	NA	NA
Ec-02_004880	chr_02	+	5161451	5166545	mRNA	FAR1 DNA binding domain	n/a;n/a;n/a	NA	NA
Ec-02_004910	chr_02	-	5186554	5211228	mRNA	Adenylyl cyclase class-3/4/guanylyl cyclase	GO:0009190;GO:0016849;GO:0035556	NA	NA
Ec-02_004950	chr_02	+	5251247	5264487	mRNA	Bromodomain	GO:0005515	NA	NA
Ec-02_004990	chr_02	+	5284892	5295707	mRNA	Ubiquitin-like	GO:0005515	NA	NA
Ec-02_005010	chr_02	+	5296453	5302751	mRNA	Photosystem II Pbs27	GO:0010207	NA	NA
Ec-02_005110	chr_02	-	5382922	5400634	mRNA	conserved unknown protein	n/a;n/a;n/a	NA	NA
Ec-02_005150	chr_02	+	5421468	5432210	mRNA	Leucine rich repeat protein	GO:0005515	NA	NA
Ec-02_005200	chr_02	+	5485375	5495433	mRNA	expressed unknown protein	n/a;n/a;n/a	NA	NA
Ec-02_005260	chr_02	+	5541497	5543771	mRNA	Glyoxalase/Bleomycin resistance protein/Dihydroxybiphenyl dioxygenase	n/a;n/a;n/a	NA	NA
Ec-02_005270	chr_02	+	5545747	5549319	mRNA	Glyoxalase/Bleomycin resistance protein/Dihydroxybiphenyl dioxygenase	n/a;n/a;n/a	NA	NA
Ec-02_005290	chr_02	-	5562689	5571067	mRNA	PUB domain	n/a;n/a;n/a	NA	NA
Ec-02_005300	chr_02	+	5571299	5574961	mRNA	P-loop containing nucleoside triphosphate hydrolase	GO:0005524;GO:0019201	NA	NA
Ec-02_005320	chr_02	+	5585642	5603320	mRNA	Mgm1 homolog, dynamin-related GTPase	GO:0005525	NA	NA
Ec-02_005350	chr_02	+	5629976	5636658	mRNA	expressed unknown protein	n/a;n/a;n/a	NA	NA
Ec-02_005490	chr_02	+	5749045	5755580	mRNA	Linker histone H1/H5, domain H15	GO:0000786;GO:0003677;GO:0005634;GO:0006334	NA	NA
Ec-02_005520	chr_02	+	5789672	5791413	mRNA	hypothetical protein	n/a;n/a;n/a	NA	NA
Ec-02_005530	chr_02	+	5794281	5795746	mRNA	expressed unknown protein	n/a;n/a;n/a	NA	NA
Ec-02_005540	chr_02	+	5799388	5803795	mRNA	Ribosomal protein L32e	GO:0003735;GO:0005622;GO:0005840;GO:0006412	NA	NA
Ec-02_005560	chr_02	-	5804772	5809026	mRNA	hypothetical protein	n/a;n/a;n/a	NA	NA
Ec-02_005570	chr_02	+	5809126	5818610	mRNA	Six-bladed beta-propeller, TolB-like	n/a;n/a;n/a	NA	NA
Ec-02_005720	chr_02	-	5897952	5901398	mRNA	expressed unknown protein	n/a;n/a;n/a	NA	NA
Ec-02_005730	chr_02	+	5901400	5913114	mRNA	P-loop containing nucleoside triphosphate hydrolase	GO:0000166;GO:0005524;GO:0017111	NA	NA
Ec-02_005780	chr_02	+	5968177	5978284	mRNA	hypothetical protein	n/a;n/a;n/a	NA	NA
Ec-02_005890	chr_02	-	6065352	6072039	mRNA	hypothetical protein	n/a;n/a;n/a	NA	NA
Ec-02_005900	chr_02	-	6072495	6078646	mRNA	expressed unknown protein	n/a;n/a;n/a	NA	NA
Ec-02_006000	chr_02	-	6168000	6183851	mRNA	Glycosyl transferase family 90 domain protein	NA	NA	NA
Ec-02_006020	chr_02	-	6187124	6193112	mRNA	Short-chain dehydrogenase/reductase SDR	GO:0008152;GO:0016491	NA	NA
Ec-02_006030	chr_02	+	6193281	6194175	mRNA	expressed unknown protein	n/a;n/a;n/a	NA	NA
Ec-02_006040	chr_02	+	6194687	6195752	mRNA	Hypothetical protein	n/a;n/a;n/a	NA	NA
Ec-02_006340	chr_02	-	6438318	6445295	mRNA	expressed unknown protein	n/a;n/a;n/a	NA	NA
Ec-02_006350	chr_02	+	6445441	6447849	mRNA	NADH:ubiquinone oxidoreductase, B18 subunit	GO:0003954;GO:0005739;GO:0008137	NA	NA
Ec-02_006370	chr_02	-	6454973	6463553	mRNA	immunophilin	NA	NA	NA
Ec-02_006390	chr_02	-	6474614	6478375	mRNA	Thioredoxin-like fold	GO:0045454;n/a	NA	KOG0907
Ec-02_006400	chr_02	+	6478470	6484851	mRNA	expressed unknown protein	n/a;n/a;n/a	NA	NA
Ec-02_006410	chr_02	+	6485850	6492984	mRNA	hypothetical protein	n/a;n/a;n/a	NA	NA
Ec-03_000010	chr_03	+	3292	21807	mRNA	Lipoxygenase, C-terminal	GO:0016702;GO:0046872;GO:0055114	NA	NA
Ec-03_000130	chr_03	+	168837	179156	mRNA	LRR-GTPase of the ROCO family, incomplete sequence	GO:0005622;GO:0005525;GO:0007264	NA	NA
Ec-03_000290	chr_03	-	364713	367511	mRNA	hypothetical protein	n/a;n/a;n/a	NA	NA
Ec-03_000300	chr_03	-	368291	377245	mRNA	conserved unknown protein	n/a;n/a;n/a	NA	NA
Ec-03_000330	chr_03	+	400556	413005	mRNA	Domain of unknown function DUF4440	GO:0005515;n/a	NA	NA
Ec-03_000560	chr_03	+	692630	698599	mRNA	Uncharacterised protein family UPF0250	NA	NA	NA
Ec-03_000570	chr_03	-	698799	700287	mRNA	Hydroxymethylglutaryl-CoA reductase, class I/II	GO:0004420;GO:0015936;GO:0050662;GO:0055114	NA	NA
Ec-03_000580	chr_03	-	701604	711092	mRNA	Hydroxymethylglutaryl-CoA reductase, N-terminal	GO:0004420;GO:0055114	NA	NA
Ec-03_000590	chr_03	+	711580	715154	mRNA	40S ribosomal protein S27	GO:0005840;GO:0006412;GO:0005622;GO:0003735	NA	NA
Ec-03_000600	chr_03	+	717552	741589	mRNA	hypothetical protein	n/a;n/a;n/a	NA	NA
Ec-03_000620	chr_03	+	750050	765618	mRNA	hypothetical protein	n/a;n/a;n/a	NA	NA
Ec-03_000630	chr_03	-	766231	782258	mRNA	NB-ARC and TPR repeat-containing protein	NA	NA	NA
Ec-03_000640	chr_03	+	790043	790239	mRNA	Hypothetical protein	n/a;n/a;n/a	NA	NA
Ec-03_000670	chr_03	+	823128	830855	mRNA	expressed unknown protein	GO:0008270;GO:0016491;GO:0055114	NA	NA
Ec-03_000680	chr_03	+	834308	852094	mRNA	Kinesin motor domain	GO:0003777;GO:0005524;GO:0007018;GO:0008017	NA	KOG0240
Ec-03_000690	chr_03	+	853803	863678	mRNA	kinesin light chain-like protein	NA	NA	NA
Ec-03_000710	chr_03	-	892824	907912	mRNA	LRR-GTPase of the ROCO family	GO:0005622;GO:0005524;GO:0008134;GO:0006355	NA	NA
Ec-03_000780	chr_03	-	1016665	1029037	mRNA	LRR-GTPase of the ROCO family	GO:0005622;GO:0005524;GO:0008134;GO:0006355	NA	NA
Ec-03_000790	chr_03	+	1030534	1034942	mRNA	Tricarboxylate/iron carrier	GO:0006811;GO:0015075;GO:0016020;GO:0055085	NA	NA
Ec-03_000930	chr_03	-	1117378	1130492	mRNA	conserved unknown protein	GO:0005634;GO:0006355;GO:0004402;GO:0008270;GO:0003712	NA	NA
Ec-03_001110	chr_03	-	1375245	1393624	mRNA	Homeodomain-like	GO:0003677	NA	NA
Ec-03_001280	chr_03	-	1514502	1528954	mRNA	AAA+ ATPase domain	GO:0005524;GO:0016887	NA	NA
Ec-03_001300	chr_03	-	1529362	1531644	mRNA	Hypothetical protein	n/a;n/a;n/a	NA	NA
Ec-03_001420	chr_03	-	1657404	1667306	mRNA	Soluble NSF Attachment Protein (SNAP) Receptor (SNARE)	GO:0016020	NA	KOG0812
Ec-03_001560	chr_03	-	1905714	1921503	mRNA	WD40-repeat-containing domain	GO:0005515	NA	NA
Ec-03_001700	chr_03	-	2047546	2050445	mRNA	conserved unknown protein	n/a;n/a;n/a	NA	NA
Ec-03_001710	chr_03	+	2050654	2064397	mRNA	Tetratricopeptide-like helical domain	GO:0005515	NA	NA
Ec-03_001770	chr_03	-	2130434	2134262	mRNA	Hypothetical protein	n/a;n/a;n/a	NA	NA
Ec-03_001780	chr_03	+	2136677	2141476	mRNA	expressed unknown protein	n/a;n/a;n/a	NA	NA
Ec-03_001790	chr_03	-	2142728	2161745	mRNA	LRR-GTPase of the ROCO family	GO:0005622;GO:0005524;GO:0008134;GO:0006355	NA	KOG4308
Ec-03_001800	chr_03	+	2153731	2161307	mRNA	Hypothetical leucine rich repeat protein	GO:0005515	NA	NA
Ec-03_001810	chr_03	-	2168071	2172688	mRNA	Nucleic acid-binding, OB-fold	GO:0000049	NA	NA
Ec-03_001840	chr_03	-	2187100	2188122	mRNA	hypothetical protein	n/a;n/a;n/a	NA	NA
Ec-03_001870	chr_03	-	2233603	2235304	mRNA	conserved unknown protein	n/a;n/a;n/a	NA	NA
Ec-03_001880	chr_03	-	2237000	2260503	mRNA	P-loop containing nucleoside triphosphate hydrolase	GO:0004197;GO:0006508	NA	KOG1807
Ec-03_001890	chr_03	+	2261590	2288002	mRNA	pyruvate carboxylase	GO:0003824;GO:0004736;GO:0005524	NA	NA
Ec-03_001940	chr_03	+	2357971	2367748	mRNA	hypothetical protein	n/a;n/a;n/a	NA	NA
Ec-03_001950	chr_03	-	2371409	2372656	mRNA	hypothetical protein	n/a;n/a;n/a	NA	NA
Ec-03_002020	chr_03	+	2456716	2468554	mRNA	Spherulation-specific family 4	n/a;n/a;n/a	NA	NA
Ec-03_002060	chr_03	+	2499127	2527247	mRNA	Protein of unknown function DUF3638	GO:0000166	NA	NA
Ec-03_002110	chr_03	-	2607724	2610247	mRNA	Hypothetical protein	n/a;n/a;n/a	NA	NA
Ec-03_002120	chr_03	+	2613617	2617691	mRNA	conserved unknown protein	n/a;n/a;n/a	NA	NA
Ec-03_002130	chr_03	+	2619120	2623692	mRNA	Zinc finger, MYND-type	GO:0008270	NA	NA
Ec-03_002140	chr_03	-	2632553	2634030	mRNA	EsV-1-7 domain protein	NA	NA	NA
Ec-03_002150	chr_03	-	2637272	2646187	mRNA	conserved unknown protein	GO:0005509	NA	NA
Ec-03_002190	chr_03	+	2675580	2687022	mRNA	Heat shock protein 70	GO:0005524	NA	NA
Ec-03_002220	chr_03	-	2705545	2719177	mRNA	EF-hand domain pair	GO:0005509	NA	NA
Ec-03_002230	chr_03	+	2720469	2728744	mRNA	EF-hand domain pair	GO:0005509;n/a	NA	NA
Ec-03_002480	chr_03	+	2969007	2982901	mRNA	hypothetical protein	n/a;n/a;n/a	NA	NA
Ec-03_002530	chr_03	-	3013986	3018776	mRNA	hypothetical protein	n/a;n/a;n/a	NA	NA
Ec-03_002680	chr_03	-	3166133	3182064	mRNA	YHYH domain	n/a;n/a;n/a	NA	NA
Ec-03_002770	chr_03	-	3278627	3280052	mRNA	conserved unknown protein	n/a;n/a;n/a	NA	NA
Ec-03_002780	chr_03	-	3280664	3284919	mRNA	hypothetical protein	n/a;n/a;n/a	NA	NA
Ec-03_002790	chr_03	+	3284992	3294603	mRNA	Triosephosphate isomerase	GO:0004807;GO:0008152	NA	KOG1643
Ec-03_002800	chr_03	+	3294605	3303627	mRNA	Oxidoreductase, FAD-binding domain	GO:0004324;GO:0006118;GO:0042651;GO:0050660;GO:0050661;GO:0055114	NA	NA
Ec-03_002870	chr_03	+	3374683	3386761	mRNA	S-adenosyl-L-methionine-dependent methyltransferase	n/a;n/a;n/a	NA	NA
Ec-03_002880	chr_03	-	3387054	3391795	mRNA	hypothetical protein	n/a;n/a;n/a	NA	NA
Ec-03_003010	chr_03	+	3475118	3488741	mRNA	P-loop containing nucleoside triphosphate hydrolase	GO:0005524;GO:0006810;GO:0016021;GO:0042626;GO:0055085	NA	NA
Ec-03_003030	chr_03	-	3493678	3503560	mRNA	NUDIX hydrolase domain	GO:0016787	NA	NA
Ec-03_003130	chr_03	-	3619850	3631541	mRNA	Uncharacterised domain, di-copper centre	n/a;n/a;n/a	NA	NA
Ec-03_003160	chr_03	+	3659679	3662075	mRNA	WD40-repeat-containing domain	GO:0005515	NA	NA
Ec-03_003190	chr_03	+	3698045	3699069	mRNA	Hypothetical protein	n/a;n/a;n/a	NA	NA
Ec-03_003200	chr_03	-	3700207	3704005	mRNA	P-loop containing nucleoside triphosphate hydrolase	GO:0005525	NA	NA
Ec-03_003460	chr_03	+	3942241	3950256	mRNA	WH2 domain	GO:0003779	NA	NA
Ec-03_003470	chr_03	-	3950375	3953217	mRNA	Hypothetical protein	n/a;n/a;n/a	NA	NA
Ec-03_003480	chr_03	-	3955545	3960793	mRNA	hypothetical protein	n/a;n/a;n/a	NA	NA
Ec-03_003490	chr_03	+	3961256	3972187	mRNA	acyl-CoA dehydrogenase	GO:0003995;GO:0006118;GO:0016627;GO:0055114	NA	KOG1469
Ec-03_003550	chr_03	+	4019271	4024440	mRNA	expressed unknown protein	n/a;n/a;n/a	NA	NA
Ec-03_003650	chr_03	-	4105239	4111900	mRNA	expressed unknown protein	n/a;n/a;n/a	NA	NA
Ec-03_003690	chr_03	-	4175448	4176562	mRNA	expressed unknown protein	n/a;n/a;n/a	NA	NA
Ec-03_003700	chr_03	+	4177363	4178939	mRNA	EsV-1-1	n/a;n/a;n/a	NA	NA
Ec-03_003770	chr_03	+	4261509	4264017	mRNA	Cyclophilin-like domain	GO:0003755;GO:0006457	NA	NA
Ec-03_003820	chr_03	-	4294369	4296963	mRNA	expressed unknown protein	n/a;n/a;n/a	NA	NA
Ec-03_003830	chr_03	+	4300535	4315847	mRNA	Exostosin-like	n/a;n/a;n/a	NA	NA
Ec-03_003860	chr_03	-	4340188	4363050	mRNA	Filamin/ABP280 repeat-like	n/a;n/a;n/a	NA	NA
Ec-03_003930	chr_03	+	4442334	4460173	mRNA	conserved unknown protein	n/a;n/a;n/a	NA	NA
Ec-03_003980	chr_03	-	4533770	4543505	mRNA	expressed unknown protein	NA	NA	NA
Ec-03_003990	chr_03	+	4545095	4568850	mRNA	Protein kinase with leucine rich repeat domains	NA	NA	NA
Ec-03_004350	chr_03	+	5064084	5075868	mRNA	Zn(2)-C6 fungal-type DNA-binding domain	GO:0000981;GO:0005634;GO:0006355;GO:0008270	NA	NA
Ec-03_004370	chr_03	+	5082295	5105554	mRNA	Pentatricopeptide repeat	n/a;n/a;n/a	NA	NA
Ec-03_004380	chr_03	+	5107872	5111978	mRNA	Smr protein/MutS2 C-terminal	n/a;n/a;n/a	NA	NA
Ec-03_004490	chr_03	+	5253401	5260423	mRNA	von Willebrand factor, type A	n/a;n/a;n/a	NA	NA
Ec-03_004540	chr_03	-	5336257	5346674	mRNA	Winged helix-turn-helix DNA-binding domain	n/a;n/a;n/a	NA	NA
Ec-03_004610	chr_03	+	5425833	5436884	mRNA	expressed unknown protein	n/a;n/a;n/a	NA	NA
Ec-03_004690	chr_03	-	5492868	5499321	mRNA	Calcium release-activated calcium channel protein	n/a;n/a;n/a	NA	NA
Ec-03_004710	chr_03	-	5521210	5529642	mRNA	Calcium release-activated calcium channel protein	n/a;n/a;n/a	NA	NA
Ec-03_004820	chr_03	+	5724035	5729430	mRNA	Hypothetical protein	n/a;n/a;n/a	NA	NA
Ec-03_004840	chr_03	+	5734855	5743661	mRNA	conserved unknown protein	n/a;n/a;n/a	NA	NA
Ec-03_004900	chr_03	-	5813825	5820352	mRNA	hypothetical protein	n/a;n/a;n/a	NA	NA
Ec-03_004940	chr_03	-	5838196	5846816	mRNA	Leucine rich repeat protein - likely pseudogene	GO:0005515	NA	NA
Ec-03_004960	chr_03	+	5857641	5864602	mRNA	Small GTPase superfamily	GO:0005525;GO:0007264	NA	NA
Ec-03_004980	chr_03	+	5902208	5906442	mRNA	Hypothetical protein	n/a;n/a;n/a	NA	NA
Ec-03_004990	chr_03	+	5906528	5916110	mRNA	hypothetical protein	GO:0000166;GO:0005515	NA	NA
Ec-03_005000	chr_03	+	5918175	5923538	mRNA	Pentatricopeptide repeat	n/a;n/a;n/a	NA	NA
Ec-03_005010	chr_03	+	5921234	5929691	mRNA	expressed unknown protein	n/a;n/a;n/a	NA	NA
Ec-03_005040	chr_03	+	5969313	5977220	mRNA	expressed unknown protein	n/a;n/a;n/a	NA	NA
Ec-03_005060	chr_03	+	6019986	6025781	mRNA	hypothetical protein	n/a;n/a;n/a	NA	NA
Ec-03_005070	chr_03	+	6027536	6051818	mRNA	PKD/REJ-like protein	GO:0007218;GO:0016020	NA	NA
Ec-03_005080	chr_03	+	6073490	6076898	mRNA	Hypothetical protein	n/a;n/a;n/a	NA	NA
Ec-03_005090	chr_03	+	6079915	6089973	mRNA	PKD/REJ-like protein	GO:0007218;GO:0016020	NA	NA
Ec-03_005110	chr_03	+	6124060	6133146	mRNA	Domain of unknown function DUF4033	n/a;n/a;n/a	NA	NA
Ec-03_005170	chr_03	-	6184405	6199004	mRNA	Tetratricopeptide-like helical domain	GO:0005515	NA	KOG1155
Ec-03_005180	chr_03	+	6199158	6203865	mRNA	Prefoldin	n/a;n/a;n/a	NA	NA
Ec-03_005190	chr_03	+	6204776	6219337	mRNA	P-loop containing nucleoside triphosphate hydrolase	n/a;n/a;n/a	NA	NA
Ec-03_005330	chr_03	-	6391869	6400208	mRNA	Nucleotide-diphospho-sugar transferases	n/a;n/a;n/a	NA	NA
Ec-03_005350	chr_03	+	6408908	6414865	mRNA	expressed unknown protein	n/a;n/a;n/a	NA	NA
Ec-03_005380	chr_03	+	6423429	6476793	mRNA	Dynein heavy chain	GO:0003777;GO:0007018	NA	KOG3595
Ec-03_005390	chr_03	-	6483269	6487224	mRNA	pB602L	n/a;n/a;n/a	NA	NA
Ec-03_005420	chr_03	+	6516187	6528207	mRNA	expressed unknown protein	n/a;n/a;n/a	NA	NA
Ec-04_000060	chr_04	-	49653	63504	mRNA	Cyclophilin-like domain	n/a;n/a;n/a	NA	NA
Ec-04_000080	chr_04	-	90049	90497	mRNA	Hypothetical protein	n/a;n/a;n/a	NA	NA
Ec-04_000090	chr_04	-	90503	90865	mRNA	hypothetical protein	n/a;n/a;n/a	NA	NA
Ec-04_000110	chr_04	+	113108	118321	mRNA	expressed unknown protein	n/a;n/a;n/a	NA	NA
Ec-04_000120	chr_04	-	119980	121532	mRNA	hypothetical protein	n/a;n/a;n/a	NA	NA
Ec-04_000130	chr_04	-	128052	144682	mRNA	similar to WD repeat domain 36	NA	NA	NA
Ec-04_000200	chr_04	-	198454	206172	mRNA	Copper type II, ascorbate-dependent monooxygenase, N-terminal	GO:0004497;GO:0005507;GO:0016715;GO:0055114	NA	NA
Ec-04_000220	chr_04	-	307832	316335	mRNA	Dopamine beta-hydroxylase-related	GO:0055114	NA	NA
Ec-04_000410	chr_04	+	501139	501371	mRNA	expressed unknown protein	n/a;n/a;n/a	NA	NA
Ec-04_000420	chr_04	-	501519	515993	mRNA	hypothetical protein	n/a;n/a;n/a	NA	NA
Ec-04_000440	chr_04	-	523908	531831	mRNA	similar to lysophospholipase II	GO:0016787	NA	KOG2112
Ec-04_000450	chr_04	+	532015	538211	mRNA	TALE homeobox domain transcription factor	GO:0003677;GO:0006355;GO:0045449	NA	NA
Ec-04_000590	chr_04	+	670894	682088	mRNA	Tricarboxylate/iron carrier	GO:0006811;GO:0015075;GO:0016020;GO:0055085	NA	NA
Ec-04_000600	chr_04	-	682400	683482	mRNA	hypothetical protein	n/a;n/a;n/a	NA	NA
Ec-04_000610	chr_04	+	684167	695399	mRNA	Protein phosphatase 2C (PP2C)-like domain	GO:0003824	NA	NA
Ec-04_000640	chr_04	-	716366	720276	mRNA	Hypothetical protein	n/a;n/a;n/a	NA	NA
Ec-04_000810	chr_04	+	867172	874438	mRNA	SF-assemblin	GO:0005200	NA	NA
Ec-04_000920	chr_04	+	1019452	1025849	mRNA	P-loop containing nucleoside triphosphate hydrolase	n/a;n/a;n/a	NA	KOG1805
Ec-04_000930	chr_04	+	1027695	1043967	mRNA	Myosin head, motor domain	GO:0003774;GO:0005524;GO:0016459	NA	NA
Ec-04_000960	chr_04	-	1069845	1070160	mRNA	Hypothetical protein	n/a;n/a;n/a	NA	NA
Ec-04_000970	chr_04	+	1071164	1087693	mRNA	hypothetical protein	n/a;n/a;n/a	NA	NA
Ec-04_001070	chr_04	+	1203973	1226889	mRNA	Extracellular ligand-binding receptor	n/a;n/a;n/a	NA	NA
Ec-04_001090	chr_04	-	1240728	1255633	mRNA	hypothetical protein	n/a;n/a;n/a	NA	NA
Ec-04_001130	chr_04	-	1289455	1301530	mRNA	UDP-glucose 6-dehydrogenase	NA	NA	KOG2666
Ec-04_001170	chr_04	+	1328957	1342257	mRNA	expressed unknown protein	n/a;n/a;n/a	NA	NA
Ec-04_001300	chr_04	-	1451519	1456960	mRNA	conserved unknown protein	n/a;n/a;n/a	NA	NA
Ec-04_001310	chr_04	+	1457085	1466696	mRNA	expressed unknown protein	n/a;n/a;n/a	NA	NA
Ec-04_001320	chr_04	-	1467091	1486464	mRNA	Ubiquitin-conjugating enzyme/RWD-like	GO:0019787;GO:0043687;GO:0051246	NA	NA
Ec-04_001370	chr_04	-	1565360	1571612	mRNA	imm downregulated 2	NA	NA	NA
Ec-04_001430	chr_04	+	1628589	1630046	mRNA	expressed unknown protein	n/a;n/a;n/a	NA	NA
Ec-04_001460	chr_04	-	1670959	1675673	mRNA	Hypothetical protein	n/a;n/a;n/a	NA	NA
Ec-04_001540	chr_04	+	1797248	1802693	mRNA	Pseudouridine synthase, RluC/RluD	GO:0001522;GO:0003723;GO:0009451;GO:0009982	NA	NA
Ec-04_001560	chr_04	-	1812251	1819082	mRNA	Hypothetical protein	n/a;n/a;n/a	NA	NA
Ec-04_001570	chr_04	-	1819084	1821446	mRNA	Hypothetical protein	n/a;n/a;n/a	NA	NA
Ec-04_001580	chr_04	-	1824843	1828356	mRNA	EsV-1-7 domain protein	NA	NA	NA
Ec-04_001750	chr_04	-	1993167	1994983	mRNA	hypothetical protein	n/a;n/a;n/a	NA	NA
Ec-04_001890	chr_04	+	2100747	2111193	mRNA	Hypothetical leucine rich repeat protein	GO:0005515	NA	NA
Ec-04_001970	chr_04	-	2167073	2188371	mRNA	Armadillo-type fold	GO:0005488	NA	NA
Ec-04_001990	chr_04	+	2195503	2207941	mRNA	WD40 repeat	GO:0005515	NA	NA
Ec-04_002020	chr_04	-	2253421	2255102	mRNA	WD40/YVTN repeat-like-containing domain	GO:0005515	NA	NA
Ec-04_002030	chr_04	+	2255433	2257749	mRNA	F-box domain	GO:0005515	NA	NA
Ec-04_002040	chr_04	-	2263179	2272361	mRNA	Hypothetical leucine rich repeat protein	GO:0005515	NA	NA
Ec-04_002050	chr_04	+	2273037	2312573	mRNA	Armadillo-like helical	GO:0001539;GO:0003774;GO:0006935;GO:0016020	NA	NA
Ec-04_002200	chr_04	-	2469044	2479339	mRNA	putative 8-amino-7-oxononanoate synthase	GO:0003824;GO:0030170	NA	NA
Ec-04_002250	chr_04	+	2519348	2528895	mRNA	conserved unknown protein	n/a;n/a;n/a	NA	NA
Ec-04_002410	chr_04	+	2662646	2664149	mRNA	hypothetical protein	n/a;n/a;n/a	NA	NA
Ec-04_002420	chr_04	+	2666485	2670593	mRNA	RED-like, N-terminal	GO:0005634	NA	NA
Ec-04_002440	chr_04	+	2678003	2679550	mRNA	expressed unknown protein	n/a;n/a;n/a	NA	NA
Ec-04_002450	chr_04	-	2680608	2682600	mRNA	Small nuclear ribonucleoprotein-associated protein D3	GO:0030529;GO:0016071	NA	NA
Ec-04_002460	chr_04	+	2683209	2691784	mRNA	Winged helix-turn-helix DNA-binding domain	n/a;n/a;n/a	NA	NA
Ec-04_002480	chr_04	+	2703338	2749975	mRNA	Armadillo-like helical	NA	NA	NA
Ec-04_002570	chr_04	-	2751363	2754127	mRNA	expressed unknown protein	n/a;n/a;n/a	NA	NA
Ec-04_002610	chr_04	-	2785829	2795735	mRNA	Cytokinin riboside 5'-monophosphate phosphoribohydrolase LOG	n/a;n/a;n/a	NA	NA
Ec-04_002860	chr_04	+	2984132	2994871	mRNA	Domain of unknown function DUF2233	n/a;n/a;n/a	NA	NA
Ec-04_002870	chr_04	-	2995477	3001988	mRNA	Manganese/iron superoxide dismutase, N-terminal	GO:0004784;GO:0006801;GO:0046872;GO:0055114	NA	KOG0876
Ec-04_003010	chr_04	+	3099341	3106370	mRNA	Cyclophilin-like domain	GO:0003755;n/a	NA	NA
Ec-04_003230	chr_04	+	3289504	3293790	mRNA	hypothetical protein	n/a;n/a;n/a	NA	NA
Ec-04_003240	chr_04	-	3294585	3310190	mRNA	Nucleotide-binding alpha-beta plait domain	GO:0000166	NA	NA
Ec-04_003290	chr_04	-	3334209	3343060	mRNA	P-loop containing nucleoside triphosphate hydrolase	n/a;n/a;n/a	NA	NA
Ec-04_003300	chr_04	+	3350055	3352615	mRNA	Rhodanese-like domain	n/a;n/a;n/a	NA	NA
Ec-04_003310	chr_04	+	3355650	3358318	mRNA	Protein kinase-like domain	GO:0016772	NA	NA
Ec-04_003320	chr_04	-	3362826	3381427	mRNA	Coatomer protein complex, beta sub-unit Vesicle coat complex COPI, beta subunit	GO:0030117;GO:0005515;GO:0006461;GO:0006886;GO:0016192	NA	KOG1058
Ec-04_003530	chr_04	-	3583572	3587039	mRNA	hypothetical protein	n/a;n/a;n/a	NA	NA
Ec-04_003540	chr_04	+	3596741	3601858	mRNA	P-loop containing nucleoside triphosphate hydrolase	n/a;n/a;n/a	NA	NA
Ec-04_003550	chr_04	-	3603578	3612481	mRNA	Small GTP-binding protein domain	GO:0005525	NA	NA
Ec-04_003560	chr_04	-	3612957	3621342	mRNA	Ribosome recycling factor	GO:0006412	NA	NA
Ec-04_003570	chr_04	+	3621365	3653943	mRNA	Domain of unknown function DUF1087	n/a;n/a;n/a	NA	NA
Ec-04_003600	chr_04	-	3674706	3687825	mRNA	WD40 repeat	GO:0005515	NA	NA
Ec-04_003630	chr_04	+	3704054	3713220	mRNA	Sugar/inositol transporter	GO:0016020;GO:0022891;GO:0055085	NA	NA
Ec-04_003650	chr_04	-	3730510	3736028	mRNA	expressed unknown protein	n/a;n/a;n/a	NA	NA
Ec-04_003680	chr_04	-	3754624	3766374	mRNA	BRCT domain	GO:0005622	NA	NA
Ec-04_003740	chr_04	-	3821339	3828763	mRNA	Glycoside hydrolase family 31, N-terminal domain	n/a;n/a;n/a	NA	NA
Ec-04_003820	chr_04	-	3897134	3905208	mRNA	RNA polymerase sigma-70 like domain	GO:0003677;GO:0003700;GO:0006352;GO:0006355;GO:0016987	NA	NA
Ec-04_003890	chr_04	-	3949144	3955686	mRNA	EF-hand domain pair	n/a;n/a;n/a	NA	KOG0028
Ec-04_003900	chr_04	-	3956826	3960518	mRNA	Heat shock protein 40 like protein/ DnaJ domain containing protein	GO:0031072	NA	NA
Ec-04_003930	chr_04	+	3979306	3982434	mRNA	expressed unknown protein	n/a;n/a;n/a	NA	NA
Ec-04_003940	chr_04	+	3984363	3992256	mRNA	Peptidase S8 and S53, subtilisin, kexin, sedolisin	NA	NA	KOG1153
Ec-04_003960	chr_04	+	4010568	4017651	mRNA	peptidase S8 and S53	GO:0004289;GO:0006508	NA	KOG1153
Ec-04_003970	chr_04	+	4019024	4023898	mRNA	Peptidase S54, rhomboid domain	GO:0004252;GO:0016021	NA	NA
Ec-04_003980	chr_04	-	4027633	4040496	mRNA	conserved unknown protein	n/a;n/a;n/a	NA	NA
Ec-04_004000	chr_04	-	4046007	4051648	mRNA	expressed unknown protein	n/a;n/a;n/a	NA	NA
Ec-04_004010	chr_04	+	4051718	4059745	mRNA	Protein of unknown function DUF4291	GO:0004867	NA	NA
Ec-04_004030	chr_04	-	4068223	4076349	mRNA	Transmembrane protein 107	n/a;n/a;n/a	NA	NA
Ec-04_004060	chr_04	+	4090215	4091882	mRNA	expressed unknown protein	n/a;n/a;n/a	NA	NA
Ec-04_004070	chr_04	-	4092937	4097124	mRNA	Mpv17/PMP22	GO:0016021	NA	NA
Ec-04_004080	chr_04	+	4097709	4110078	mRNA	Ran binding domain	GO:0046907	NA	NA
Ec-04_004100	chr_04	-	4120725	4125164	mRNA	LRAT-like domain	n/a;n/a;n/a	NA	NA
Ec-04_004110	chr_04	+	4126497	4132390	mRNA	PDZ domain	GO:0005515	NA	NA
Ec-04_004190	chr_04	+	4210927	4217436	mRNA	Initiation factor 2B-related	GO:0044237	NA	NA
Ec-04_004210	chr_04	+	4227165	4238849	mRNA	Clusterin-associated protein-1	n/a;n/a;n/a	NA	NA
Ec-04_004270	chr_04	+	4290095	4298142	mRNA	expressed unknown protein	n/a;n/a;n/a	NA	NA
Ec-04_004320	chr_04	-	4339111	4339939	mRNA	hypothetical protein	n/a;n/a;n/a	NA	NA
Ec-04_004340	chr_04	+	4370902	4375708	mRNA	hypothetical protein	n/a;n/a;n/a	NA	NA
Ec-04_004360	chr_04	+	4381043	4389641	mRNA	conserved unknown protein	n/a;n/a;n/a	NA	NA
Ec-04_004390	chr_04	-	4405892	4416800	mRNA	conserved unknown protein	n/a;n/a;n/a	NA	NA
Ec-04_004400	chr_04	-	4417870	4429894	mRNA	Proteasome component (PCI) domain	GO:0005515	NA	NA
Ec-04_004470	chr_04	+	4508109	4508766	mRNA	expressed unknown protein	n/a;n/a;n/a	NA	NA
Ec-04_004480	chr_04	+	4509577	4512151	mRNA	expressed unknown protein	n/a;n/a;n/a	NA	NA
Ec-04_004940	chr_04	+	5033645	5040536	mRNA	S-adenosyl-L-methionine-dependent methyltransferase	GO:0008168	NA	NA
Ec-04_004950	chr_04	+	5044172	5044732	mRNA	hypothetical protein	n/a;n/a;n/a	NA	NA
Ec-04_004960	chr_04	-	5045717	5055020	mRNA	Glutamine cyclotransferase	NA	NA	NA
Ec-04_004980	chr_04	+	5055146	5066177	mRNA	SAC domain	GO:0042578	NA	NA
Ec-04_005010	chr_04	+	5077017	5081831	mRNA	Peptidase S16, lon N-terminal	GO:0004176;GO:0006508	NA	NA
Ec-04_005020	chr_04	-	5083383	5083733	mRNA	Histone core	GO:0003677	NA	NA
Ec-04_005030	chr_04	+	5084090	5084449	mRNA	Histone core	GO:0003677	NA	NA
Ec-04_005040	chr_04	-	5085412	5106946	mRNA	P-loop containing nucleoside triphosphate hydrolase	n/a;n/a;n/a	NA	NA
Ec-04_005130	chr_04	-	5150954	5162448	mRNA	Monooxygenase, FAD-binding	GO:0008152;GO:0016491	NA	NA
Ec-04_005140	chr_04	-	5163336	5170547	mRNA	hypothetical protein	GO:0005509	NA	NA
Ec-04_005150	chr_04	-	5171177	5176819	mRNA	expressed unknown protein	n/a;n/a;n/a	NA	NA
Ec-04_005160	chr_04	+	5177963	5178564	mRNA	hypothetical protein	n/a;n/a;n/a	NA	NA
Ec-04_005170	chr_04	+	5181897	5183023	mRNA	hypothetical protein	n/a;n/a;n/a	NA	NA
Ec-04_005210	chr_04	-	5215520	5215951	mRNA	Hypothetical protein	n/a;n/a;n/a	NA	NA
Ec-04_005220	chr_04	+	5217582	5220852	mRNA	Tetratricopeptide repeat containing protein	GO:0003777;GO:0005871	NA	NA
Ec-04_005230	chr_04	-	5221444	5232048	mRNA	expressed unknown protein	n/a;n/a;n/a	NA	NA
Ec-04_005240	chr_04	+	5232221	5238085	mRNA	Cyclin C/H/T/L	GO:0000079;GO:0006355;GO:0019901	NA	KOG0653
Ec-04_005250	chr_04	+	5242682	5244225	mRNA	Hypothetical protein	n/a;n/a;n/a	NA	NA
Ec-04_005270	chr_04	+	5260509	5268936	mRNA	Sodium/calcium exchanger membrane region	GO:0016021;GO:0055085	NA	NA
Ec-04_005280	chr_04	-	5270531	5273860	mRNA	Protein of unknown function DUF501	n/a;n/a;n/a	NA	NA
Ec-04_005390	chr_04	+	5397992	5398897	mRNA	Hypothetical protein	n/a;n/a;n/a	NA	NA
Ec-04_005430	chr_04	+	5438737	5444176	mRNA	Peptidase C48, SUMO/Sentrin/Ubl1	GO:0006508;GO:0008234	NA	NA
Ec-04_005670	chr_04	+	5621073	5632994	mRNA	Nucleolar protein 12	n/a;n/a;n/a	NA	NA
Ec-04_005680	chr_04	-	5635416	5639291	mRNA	Ubiquinone biosynthesis protein Coq4	GO:0006744	NA	NA
Ec-04_005690	chr_04	+	5639473	5653376	mRNA	ABC transporter type 1, transmembrane domain	GO:0005524;GO:0006810;GO:0016021;GO:0042626;GO:0055085	NA	NA
Ec-04_006040	chr_04	+	5985547	5991117	mRNA	S-adenosyl-L-methionine-dependent methyltransferase	n/a;n/a;n/a	NA	NA
Ec-04_006060	chr_04	+	5998746	6006679	mRNA	Fringe-like	GO:0016020;GO:0016757	NA	NA
Ec-04_006180	chr_04	-	6097692	6111914	mRNA	Calponin homology domain	GO:0005515	NA	KOG0046
Ec-04_006210	chr_04	+	6139293	6148200	mRNA	Nuclear transport factor 2	GO:0005622;GO:0006810	NA	NA
Ec-04_006460	chr_04	+	6397490	6403994	mRNA	conserved unknown protein	GO:0000166;GO:0008998;GO:0016960;GO:0031419;GO:0055114	NA	NA
Ec-04_006480	chr_04	-	6419787	6424297	mRNA	Protein of unknown function DUF947	n/a;n/a;n/a	NA	NA
Ec-04_006490	chr_04	+	6424964	6434983	mRNA	conserved unknown protein	n/a;n/a;n/a	NA	NA
Ec-04_006500	chr_04	-	6435988	6441776	mRNA	DNA-binding HORMA	GO:0007067	NA	KOG3186
Ec-04_006550	chr_04	+	6503088	6505526	mRNA	Ammonium transporter	GO:0006810;GO:0008519;GO:0016020;GO:0055085	NA	NA
Ec-04_006560	chr_04	-	6505798	6511431	mRNA	AMP deaminase	GO:0003876;GO:0032264	NA	NA
Ec-05_000230	chr_05	-	486447	488140	mRNA	Hypothetical protein	n/a;n/a;n/a	NA	NA
Ec-05_000250	chr_05	+	700213	709419	mRNA	NAD(P)-binding domain	GO:0003824;GO:0005488;GO:0008152	NA	NA
Ec-05_000260	chr_05	-	711834	719400	mRNA	Histidine phosphatase superfamily, clade-2	GO:0003993	NA	NA
Ec-05_000600	chr_05	+	1364774	1366055	mRNA	Harbinger transposase-derived nuclease domain	n/a;n/a;n/a	NA	NA
Ec-05_000610	chr_05	-	1368591	1371833	mRNA	expressed unknown protein	n/a;n/a;n/a	NA	NA
Ec-05_000790	chr_05	-	1879475	1885756	mRNA	expressed unknown protein	GO:0004514;GO:0009435	NA	NA
Ec-05_000840	chr_05	-	1930057	1942394	mRNA	Cycloeucalenol cycloisomerase	n/a;n/a;n/a	NA	NA
Ec-05_000970	chr_05	-	2094503	2103293	mRNA	Hypothetical protein	n/a;n/a;n/a	NA	NA
Ec-05_000980	chr_05	+	2103531	2109644	mRNA	Hypothetical protein	n/a;n/a;n/a	NA	NA
Ec-05_000990	chr_05	+	2111442	2111963	mRNA	expressed unknown protein	n/a;n/a;n/a	NA	NA
Ec-05_001050	chr_05	+	2203328	2214402	mRNA	Putative 5-3 exonuclease	GO:0003676;GO:0004527	NA	NA
Ec-05_001190	chr_05	-	2357131	2379923	mRNA	conserved unknown protein	n/a;n/a;n/a	NA	NA
Ec-05_001240	chr_05	-	2431523	2436893	mRNA	Small protein B	GO:0003723;GO:0006412	NA	NA
Ec-05_001270	chr_05	-	2458143	2458921	mRNA	expressed unknown protein	n/a;n/a;n/a	NA	NA
Ec-05_001280	chr_05	-	2460121	2460616	mRNA	Hypothetical protein	n/a;n/a;n/a	NA	NA
Ec-05_001290	chr_05	-	2461825	2469084	mRNA	Mitochondrial 18kDa protein	GO:0004089;GO:0008270;GO:0015976	NA	NA
Ec-05_001480	chr_05	-	2781026	2781879	mRNA	Hypothetical protein	n/a;n/a;n/a	NA	NA
Ec-05_001490	chr_05	-	2785375	2788581	mRNA	hypothetical protein	n/a;n/a;n/a	NA	NA
Ec-05_001500	chr_05	-	2789274	2792583	mRNA	Hypothetical protein	n/a;n/a;n/a	NA	NA
Ec-05_001520	chr_05	-	2803422	2805531	mRNA	expressed unknown protein	n/a;n/a;n/a	NA	NA
Ec-05_001540	chr_05	+	2811973	2821520	mRNA	Protein of unknown function DUF4336	n/a;n/a;n/a	NA	NA
Ec-05_001550	chr_05	+	2823309	2832733	mRNA	conserved unknown protein	GO:0003779	NA	NA
Ec-05_001740	chr_05	-	3158889	3168980	mRNA	Phosphatidate cytidylyltransferase	GO:0016020;GO:0016772	NA	KOG1440
Ec-05_001850	chr_05	-	3305490	3326162	mRNA	Protein kinase domain	GO:0004672;GO:0005524;GO:0006468	NA	NA
Ec-05_001890	chr_05	+	3368082	3378197	mRNA	Guanine nucleotide binding protein (G-protein), alpha subunit	GO:0003924;GO:0004871;GO:0007186;GO:0019001;GO:0031683	NA	NA
Ec-05_001930	chr_05	-	3471818	3475917	mRNA	conserved unknown protein	n/a;n/a;n/a	NA	NA
Ec-05_001970	chr_05	+	3505074	3505624	mRNA	Cellulose-binding domain, fungal	GO:0004553;GO:0005576;GO:0005975;GO:0030248	NA	NA
Ec-05_001980	chr_05	+	3509270	3518850	mRNA	Peptidyl-prolyl cis-trans isomerase, FKBP-type	GO:0006457	NA	NA
Ec-05_002000	chr_05	+	3531420	3536378	mRNA	Oligomerisation domain	n/a;n/a;n/a	NA	NA
Ec-05_002010	chr_05	+	3546254	3546942	mRNA	expressed unknown protein	n/a;n/a;n/a	NA	NA
Ec-05_002060	chr_05	-	3621952	3633545	mRNA	conserved unknown protein	n/a;n/a;n/a	NA	NA
Ec-05_002100	chr_05	+	3654586	3667420	mRNA	weakly similar to brefeldin A-sensitive Golgi protein-like	GO:0007030;GO:0015031;GO:0016020	NA	NA
Ec-05_002150	chr_05	-	3715044	3723176	mRNA	expressed unknown protein	NA	NA	NA
Ec-05_002160	chr_05	-	3754608	3755640	mRNA	ankyrin repeat-containing protein 10_01	n/a;n/a;n/a	NA	NA
Ec-05_002170	chr_05	-	3755975	3756277	mRNA	Ankyrin repeat-containing domain	n/a;n/a;n/a	NA	NA
Ec-05_002180	chr_05	-	3757195	3773919	mRNA	UTP--glucose-1-phosphate uridylyltransferase family	GO:0008152;GO:0070569	NA	NA
Ec-05_002190	chr_05	+	3774062	3780719	mRNA	Eukaryotic rRNA processing	n/a;n/a;n/a	NA	NA
Ec-05_002230	chr_05	+	3827518	3846028	mRNA	RAP domain	n/a;n/a;n/a	NA	NA
Ec-05_002240	chr_05	-	3847652	3858743	mRNA	Quinonprotein alcohol dehydrogenase-like superfamily	n/a;n/a;n/a	NA	NA
Ec-05_002290	chr_05	-	3938328	3943968	mRNA	hypothetical protein	n/a;n/a;n/a	NA	NA
Ec-05_002330	chr_05	+	3977529	3978837	mRNA	Hypothetical protein	n/a;n/a;n/a	NA	NA
Ec-05_002340	chr_05	-	3981990	3992643	mRNA	expressed unknown protein	n/a;n/a;n/a	NA	NA
Ec-05_002380	chr_05	+	4044659	4049734	mRNA	hypothetical protein	n/a;n/a;n/a	NA	NA
Ec-05_002450	chr_05	-	4102916	4118906	mRNA	Vacuolar protein sorting-associated protein 13 domain	GO:0008104	NA	NA
Ec-05_002480	chr_05	-	4146979	4151189	mRNA	Ankyrin repeat-containing domain	n/a;n/a;n/a	NA	NA
Ec-05_002590	chr_05	-	4279058	4281917	mRNA	Domain of unknown function DUF1713, mitochondria	n/a;n/a;n/a	NA	NA
Ec-05_002600	chr_05	+	4281895	4290042	mRNA	HAD-like domain	NA	NA	NA
Ec-05_002680	chr_05	-	4341387	4351077	mRNA	Trehalose 6-phosphate synthase, family GT20 / Trehalose 6-phosphate phosphatase	GO:0003824;GO:0005992	NA	KOG1050
Ec-05_002690	chr_05	+	4351178	4364480	mRNA	Di-trans-poly-cis-decaprenylcistransferase	GO:0008152;GO:0016740;GO:0016765	NA	NA
Ec-05_002710	chr_05	+	4391346	4392407	mRNA	expressed unknown protein	n/a;n/a;n/a	NA	NA
Ec-05_002720	chr_05	-	4393282	4394336	mRNA	WW domain	GO:0005515	NA	NA
Ec-05_002740	chr_05	-	4429139	4433032	mRNA	Hypothetical protein	n/a;n/a;n/a	NA	NA
Ec-05_002750	chr_05	+	4433086	4446562	mRNA	Zinc finger, PHD-type	GO:0005515;GO:0008270	NA	NA
Ec-05_002950	chr_05	+	4656394	4658347	mRNA	Armadillo-like helical	n/a;n/a;n/a	NA	NA
Ec-05_002960	chr_05	+	4661277	4689578	mRNA	Ankyrin repeat-containing domain	n/a;n/a;n/a	NA	NA
Ec-05_003420	chr_05	+	5250708	5261336	mRNA	conserved unknown protein	n/a;n/a;n/a	NA	NA
Ec-05_003470	chr_05	+	5368349	5386383	mRNA	Fibronectin type III	GO:0005515	NA	NA
Ec-05_003510	chr_05	-	5419239	5427140	mRNA	hypothetical protein	n/a;n/a;n/a	NA	NA
Ec-05_003520	chr_05	-	5434977	5439754	mRNA	hypothetical protein	n/a;n/a;n/a	NA	NA
Ec-05_003780	chr_05	-	5741228	5758041	mRNA	Ankyrin repeat-containing domain	n/a;n/a;n/a	NA	NA
Ec-05_003790	chr_05	+	5761609	5765336	mRNA	Hypothetical protein	n/a;n/a;n/a	NA	NA
Ec-05_003800	chr_05	-	5766664	5771192	mRNA	Protein-tyrosine phosphatase, low molecular weight	GO:0004725;GO:0006470	NA	KOG3217
Ec-05_003810	chr_05	+	5772372	5790129	mRNA	Protein kinase domain	GO:0004672;GO:0005524;GO:0006468	NA	NA
Ec-05_003840	chr_05	-	5816164	5818362	mRNA	expressed unknown protein	n/a;n/a;n/a	NA	NA
Ec-05_003850	chr_05	+	5818494	5840671	mRNA	Rab-GTPase-TBC domain	GO:0005097;GO:0032313	NA	NA
Ec-05_004070	chr_05	+	6021784	6029313	mRNA	Pectin lyase fold/virulence factor	n/a;n/a;n/a	NA	NA
Ec-05_004130	chr_05	+	6080515	6093311	mRNA	expressed unknown protein	n/a;n/a;n/a	NA	NA
Ec-05_004300	chr_05	-	6261929	6272967	mRNA	Nucleotide-sugar transporter	GO:0000139;GO:0005351;GO:0008643;GO:0016021	NA	NA
Ec-05_004320	chr_05	-	6283108	6301757	mRNA	expressed unknown protein	n/a;n/a;n/a	NA	NA
Ec-05_004460	chr_05	-	6416125	6422794	mRNA	hypothetical protein	n/a;n/a;n/a	NA	NA
Ec-05_004490	chr_05	-	6443257	6451439	mRNA	Ubiquitin-like	GO:0005515	NA	NA
Ec-05_004510	chr_05	-	6468765	6470460	mRNA	Ankyrin repeat	GO:0005515	NA	NA
Ec-05_004520	chr_05	-	6471022	6480463	mRNA	conserved unknown protein	n/a;n/a;n/a	NA	NA
Ec-05_004540	chr_05	+	6480604	6487022	mRNA	Sel1-like	n/a;n/a;n/a	NA	NA
Ec-05_004600	chr_05	+	6538647	6543063	mRNA	Splicing factor 3B, subunit 5	n/a;n/a;n/a	NA	NA
Ec-05_004610	chr_05	+	6544276	6546648	mRNA	conserved unknown protein	n/a;n/a;n/a	NA	NA
Ec-05_004700	chr_05	+	6647093	6661263	mRNA	hypothetical protein	GO:0004867	NA	NA
Ec-05_004800	chr_05	-	6757785	6771424	mRNA	Exportin-1/Importin-beta-like	GO:0005488	NA	NA
Ec-05_004810	chr_05	+	6771786	6830043	mRNA	dynein heavy chain	GO:0007018;GO:0003777	NA	KOG3595
Ec-05_004820	chr_05	-	6832156	6847289	mRNA	EF-hand domain pair	GO:0005509	NA	NA
Ec-05_005070	chr_05	+	7076979	7079750	mRNA	Hypothetical protein	n/a;n/a;n/a	NA	NA
Ec-05_005080	chr_05	-	7082643	7085590	mRNA	Hypothetical protein	n/a;n/a;n/a	NA	NA
Ec-05_005090	chr_05	-	7087642	7097489	mRNA	WW domain	GO:0005515	NA	NA
Ec-05_005230	chr_05	+	7191996	7195901	mRNA	Hypothetical protein	n/a;n/a;n/a	NA	NA
Ec-05_005240	chr_05	+	7195945	7196909	mRNA	hypothetical protein	n/a;n/a;n/a	NA	NA
Ec-05_005250	chr_05	+	7197581	7201165	mRNA	Hypothetical protein	n/a;n/a;n/a	NA	NA
Ec-05_005350	chr_05	+	7276159	7288394	mRNA	conserved unknown protein	n/a;n/a;n/a	NA	NA
Ec-05_005360	chr_05	-	7288354	7296420	mRNA	expressed unknown protein	n/a;n/a;n/a	NA	NA
Ec-05_005540	chr_05	+	7434770	7436793	mRNA	Hypothetical protein	n/a;n/a;n/a	NA	NA
Ec-05_005550	chr_05	-	7436795	7439897	mRNA	Proteasome maturation factor UMP1	n/a;n/a;n/a	NA	NA
Ec-05_005610	chr_05	+	7479047	7483528	mRNA	expressed unknown protein	n/a;n/a;n/a	NA	NA
Ec-05_005620	chr_05	-	7486833	7496651	mRNA	expressed unknown protein	n/a;n/a;n/a	NA	NA
Ec-05_005650	chr_05	-	7513300	7515984	mRNA	hypothetical protein	n/a;n/a;n/a	NA	NA
Ec-05_005870	chr_05	-	7793418	7808328	mRNA	Armadillo-type fold	GO:0005488	NA	KOG1077
Ec-05_006030	chr_05	+	7997149	8005007	mRNA	Hypothetical protein	n/a;n/a;n/a	NA	NA
Ec-05_006050	chr_05	+	8014586	8020810	mRNA	HAD-like domain	n/a;n/a;n/a	NA	NA
Ec-05_006060	chr_05	-	8021143	8023197	mRNA	Ankyrin repeat-containing domain	n/a;n/a;n/a	NA	NA
Ec-05_006140	chr_05	-	8113941	8115683	mRNA	Zinc finger, RING/FYVE/PHD-type	GO:0005515;GO:0007242;GO:0008270	NA	NA
Ec-05_006160	chr_05	-	8126295	8136791	mRNA	expressed unknown protein	n/a;n/a;n/a	NA	NA
Ec-05_006180	chr_05	-	8151674	8158554	mRNA	Bulb-type lectin domain	GO:0005529	NA	NA
Ec-05_006190	chr_05	+	8158718	8170130	mRNA	Kinesin motor domain	GO:0003777;GO:0005524;GO:0007018;GO:0008017	NA	NA
Ec-05_006270	chr_05	+	8274870	8306177	mRNA	Axin interactor dorsalization-associated protein, C-terminal domain	n/a;n/a;n/a	NA	NA
Ec-05_006330	chr_05	+	8364297	8367790	mRNA	NADH:flavin oxidoreductase/NADH oxidase, N-terminal	GO:0010181;GO:0016491;GO:0055114	NA	NA
Ec-05_006340	chr_05	-	8368899	8372608	mRNA	Mitochondrial protein import TIM9.10 complex subunit, Tim9 homolog	GO:0042719;GO:0006626;GO:0045039	NA	KOG3479
Ec-05_006350	chr_05	+	8372689	8379593	mRNA	Golgi SNAP receptor complex, subunit 1	GO:0000139;GO:0005801;GO:0006888;GO:0016021	NA	KOG3208
Ec-05_006370	chr_05	+	8385529	8412690	mRNA	Histone deacetylase domain	n/a;n/a;n/a	NA	NA
Ec-05_006380	chr_05	-	8418797	8425415	mRNA	expressed unknown protein	n/a;n/a;n/a	NA	NA
Ec-05_006650	chr_05	-	8760778	8762345	mRNA	Transient receptor potential channel, canonical	GO:0005262;GO:0016020;GO:0070588	NA	NA
Ec-05_006660	chr_05	-	8766700	8772561	mRNA	Ankyrin repeat-containing domain	n/a;n/a;n/a	NA	NA
Ec-05_006670	chr_05	-	8775712	8790238	mRNA	Hypothetical protein	n/a;n/a;n/a	NA	NA
Ec-05_006760	chr_05	-	8838067	8845803	mRNA	Cystathionine beta-lyase	GO:0000097;GO:0003824;GO:0004121;GO:0030170	NA	KOG0053
Ec-05_006780	chr_05	-	8864162	8877109	mRNA	Ammonium transporter	GO:0006810;GO:0008519;GO:0016020;GO:0055085	NA	NA
Ec-05_006850	chr_05	-	8932878	8943941	mRNA	chitinase-domain containing protein	NA	NA	KOG2091
Ec-05_007010	chr_05	-	9085442	9088982	mRNA	Hypothetical protein	n/a;n/a;n/a	NA	NA
Ec-05_007020	chr_05	-	9091524	9091782	mRNA	hypothetical protein	n/a;n/a;n/a	NA	NA
Ec-05_007030	chr_05	-	9095276	9102251	mRNA	origin-binding protein	n/a;n/a;n/a	NA	NA
Ec-06_000080	chr_06	+	81582	90326	mRNA	NADP-dependent oxidoreductase domain	GO:0016491;GO:0055114	NA	NA
Ec-06_000170	chr_06	+	133386	136162	mRNA	Endonuclease/exonuclease/phosphatase	n/a;n/a;n/a	NA	NA
Ec-06_000180	chr_06	-	136575	144475	mRNA	conserved unknown protein	n/a;n/a;n/a	NA	NA
Ec-06_000320	chr_06	-	222991	225824	mRNA	Sjoegren syndrome/scleroderma autoantigen 1	n/a;n/a;n/a	NA	NA
Ec-06_000330	chr_06	+	226149	235785	mRNA	CRAL-TRIO domain	n/a;n/a;n/a	NA	NA
Ec-06_000340	chr_06	-	235798	239030	mRNA	hypothetical protein	n/a;n/a;n/a	NA	NA
Ec-06_000380	chr_06	-	268901	273015	mRNA	SGNH hydrolase-type esterase domain	n/a;n/a;n/a	NA	NA
Ec-06_000390	chr_06	+	273165	274860	mRNA	expressed unknown protein	GO:0005215;GO:0005488;GO:0006810	NA	NA
Ec-06_000620	chr_06	-	399050	408287	mRNA	Zinc finger, DHHC-type, palmitoyltransferase	GO:0008270	NA	NA
Ec-06_000780	chr_06	+	518729	526875	mRNA	P-loop containing nucleoside triphosphate hydrolase	n/a;n/a;n/a	NA	KOG0349
Ec-06_000790	chr_06	+	527757	532863	mRNA	imm downregulated 23	NA	NA	NA
Ec-06_000840	chr_06	-	599326	606749	mRNA	Zinc finger, RING/FYVE/PHD-type	GO:0003677;GO:0005524	NA	NA
Ec-06_000850	chr_06	-	607509	608394	mRNA	conserved unknown protein	n/a;n/a;n/a	NA	NA
Ec-06_000960	chr_06	-	616145	623719	mRNA	SNF2-related	GO:0003677;GO:0005524	NA	NA
Ec-06_000970	chr_06	-	626524	650173	mRNA	Methionine synthase	GO:0008705;GO:0019284;GO:0031419;GO:0046872	NA	NA
Ec-06_001090	chr_06	+	727221	735019	mRNA	Myo-inositol-1-phosphate synthase	GO:0003824;GO:0005488;GO:0008152	NA	KOG0693
Ec-06_001110	chr_06	-	742853	755888	mRNA	Nucleic acid-binding, OB-fold	n/a;n/a;n/a	NA	NA
Ec-06_001140	chr_06	+	765148	772700	mRNA	Domain of unknown function DUF3449	GO:0003676;GO:0005634;GO:0008270	NA	NA
Ec-06_001170	chr_06	+	784867	790816	mRNA	Proteasome component (PCI) domain	GO:0005515	NA	NA
Ec-06_001200	chr_06	+	798458	801064	mRNA	expressed unknown protein	n/a;n/a;n/a	NA	NA
Ec-06_001210	chr_06	-	802666	804872	mRNA	S-adenosyl-L-methionine-dependent methyltransferase	GO:0008152;GO:0008168	NA	NA
Ec-06_001270	chr_06	-	857042	860546	mRNA	C2H2 zinc finger protein	GO:0003676;GO:0005622;GO:0008270	NA	NA
Ec-06_001280	chr_06	+	860709	866100	mRNA	Class I glutamine amidotransferase-like	n/a;n/a;n/a	NA	NA
Ec-06_001450	chr_06	+	974133	976520	mRNA	Immunoglobulin E-set	n/a;n/a;n/a	NA	NA
Ec-06_001460	chr_06	-	978509	991491	mRNA	hypothetical protein	n/a;n/a;n/a	NA	NA
Ec-06_001470	chr_06	-	998937	1003678	mRNA	C2 domain	GO:0005515	NA	NA
Ec-06_001480	chr_06	+	1004402	1006231	mRNA	conserved unknown protein	n/a;n/a;n/a	NA	NA
Ec-06_001490	chr_06	-	1011627	1017757	mRNA	XPG-I domain	GO:0004518	NA	NA
Ec-06_001500	chr_06	-	1018330	1022347	mRNA	Alpha/Beta hydrolase fold	GO:0016787	NA	NA
Ec-06_001510	chr_06	+	1022520	1025589	mRNA	conserved unknown protein	n/a;n/a;n/a	NA	NA
Ec-06_001520	chr_06	-	1026929	1028969	mRNA	Csl4 is a component of the exosome 3'->5' exoribonuclease complex, a complex that degrades mRNAs.	GO:0003723	NA	NA
Ec-06_001530	chr_06	+	1034107	1043105	mRNA	NRAMP family	GO:0005215;GO:0006810;GO:0016020	NA	NA
Ec-06_001550	chr_06	+	1043540	1047920	mRNA	YjgF/Yer057p/UK114 family	n/a;n/a;n/a	NA	KOG2317
Ec-06_001630	chr_06	+	1116313	1118753	mRNA	Carbohydrate-binding WSC	n/a;n/a;n/a	NA	NA
Ec-06_001650	chr_06	+	1138440	1142347	mRNA	Hypothetical leucine rich repeat protein	GO:0005515	NA	NA
Ec-06_001660	chr_06	-	1143073	1145131	mRNA	Hypothetical protein	n/a;n/a;n/a	NA	NA
Ec-06_001690	chr_06	+	1148417	1151908	mRNA	hypothetical protein	n/a;n/a;n/a	NA	NA
Ec-06_001700	chr_06	+	1154606	1155310	mRNA	conserved unknown protein	n/a;n/a;n/a	NA	NA
Ec-06_001710	chr_06	+	1156594	1162118	mRNA	conserved unknown protein	n/a;n/a;n/a	NA	NA
Ec-06_001720	chr_06	-	1162977	1169343	mRNA	Winged helix-turn-helix DNA-binding domain	n/a;n/a;n/a	NA	NA
Ec-06_001760	chr_06	-	1190167	1195275	mRNA	Phosphoglycerate mutase	GO:0015986;GO:0016020;GO:0016820;GO:0045263;GO:0015078;GO:0016469;GO:0015992	NA	NA
Ec-06_001770	chr_06	+	1195525	1200233	mRNA	expressed unknown protein	n/a;n/a;n/a	NA	NA
Ec-06_001780	chr_06	-	1200715	1204997	mRNA	expressed unknown protein	n/a;n/a;n/a	NA	NA
Ec-06_001790	chr_06	+	1205157	1211847	mRNA	Protein kinase domain	GO:0004672;GO:0005524;GO:0006468	NA	NA
Ec-06_001860	chr_06	+	1297756	1300607	mRNA	Signal recognition particle, SRP9/SRP14 subunit	GO:0006614;GO:0008312;GO:0048500	NA	NA
Ec-06_001870	chr_06	+	1302540	1310691	mRNA	Protein kinase-like domain	GO:0016772	NA	NA
Ec-06_001910	chr_06	+	1329566	1336672	mRNA	Amidohydrolase 3	GO:0016810;n/a	NA	NA
Ec-06_001930	chr_06	+	1349154	1353115	mRNA	tRNA methyltransferase, Trm1	GO:0003723;GO:0004809;GO:0008033	NA	NA
Ec-06_002050	chr_06	-	1477898	1481971	mRNA	hypothetical protein	n/a;n/a;n/a	NA	NA
Ec-06_002060	chr_06	-	1482403	1489044	mRNA	Uncharacterised protein family Ycf36	n/a;n/a;n/a	NA	NA
Ec-06_002080	chr_06	+	1499342	1501761	mRNA	Flavin monooxygenase FMO	GO:0004499;GO:0050660;GO:0050661;GO:0055114	NA	NA
Ec-06_002120	chr_06	+	1524250	1538086	mRNA	diacylglycerol kinase	GO:0004143;GO:0007205	NA	KOG1169
Ec-06_002290	chr_06	+	1656711	1672463	mRNA	conserved unknown protein	n/a;n/a;n/a	NA	NA
Ec-06_002580	chr_06	-	1869427	1870838	mRNA	Thiamin pyrophosphokinase, catalytic domain	GO:0004788;GO:0005524;GO:0009229	NA	NA
Ec-06_002590	chr_06	+	1871009	1879003	mRNA	G protein-coupled receptor, rhodopsin-like	GO:0004930;GO:0007186;GO:0016021	NA	NA
Ec-06_002650	chr_06	-	1937928	1939527	mRNA	Hypothetical leucine rich repeat protein	NA	NA	NA
Ec-06_002660	chr_06	+	1938353	1939650	mRNA	Leucine rich repeat 4	GO:0005515	NA	NA
Ec-06_002670	chr_06	+	1940609	1945456	mRNA	expressed unknown protein	n/a;n/a;n/a	NA	NA
Ec-06_002680	chr_06	-	1945564	1953838	mRNA	4-hydroxy-3-methylbut-2-enyl diphosphate reductase	GO:0019288;GO:0046872;GO:0050992;GO:0051745	NA	NA
Ec-06_002700	chr_06	-	1962973	1984139	mRNA	Armadillo-type fold	GO:0005488	NA	NA
Ec-06_002740	chr_06	-	2002159	2005211	mRNA	Cytochrome b5-like heme/steroid binding domain	GO:0020037	NA	NA
Ec-06_002750	chr_06	+	2005364	2018156	mRNA	ATPase, F1 complex alpha/beta subunit, N-terminal domain	GO:0015992;GO:0046034	NA	NA
Ec-06_002780	chr_06	-	2033565	2037622	mRNA	conserved unknown protein	n/a;n/a;n/a	NA	NA
Ec-06_002810	chr_06	+	2078771	2090870	mRNA	Carotenoid oxygenase	n/a;n/a;n/a	NA	NA
Ec-06_002970	chr_06	+	2316948	2321208	mRNA	Alpha/Beta hydrolase fold	n/a;n/a;n/a	NA	NA
Ec-06_003030	chr_06	+	2353944	2359949	mRNA	Monooxygenase, FAD-binding	GO:0004497;GO:0006118;GO:0006725;GO:0055114	NA	KOG2614
Ec-06_003060	chr_06	+	2373230	2380045	mRNA	hypothetical protein	n/a;n/a;n/a	NA	NA
Ec-06_003070	chr_06	-	2381334	2392106	mRNA	Histidine phosphatase superfamily, clade-1	n/a;n/a;n/a	NA	NA
Ec-06_003080	chr_06	-	2393084	2397044	mRNA	UMP-CMP kinase	GO:0004127;GO:0006207;GO:0006221;GO:0009041	NA	KOG3079
Ec-06_003090	chr_06	-	2397388	2405530	mRNA	MIF4-like, type 1/2/3	GO:0005488	NA	NA
Ec-06_003320	chr_06	+	2654554	2660483	mRNA	hypothetical protein	n/a;n/a;n/a	NA	NA
Ec-06_003370	chr_06	+	2714801	2731045	mRNA	Armadillo-like helical	GO:0005488;n/a	NA	NA
Ec-06_003390	chr_06	-	2746731	2751104	mRNA	CD225/Dispanin family	GO:0009607;GO:0016021	NA	NA
Ec-06_003400	chr_06	+	2751580	2754998	mRNA	Hypothetical protein	n/a;n/a;n/a	NA	NA
Ec-06_003660	chr_06	+	3013922	3022140	mRNA	Tyrosine/serine-protein phosphatase IphP-type	n/a;n/a;n/a	NA	NA
Ec-06_003710	chr_06	-	3068452	3069540	mRNA	Hypothetical protein	n/a;n/a;n/a	NA	NA
Ec-06_003720	chr_06	+	3069798	3074278	mRNA	conserved unknown protein	n/a;n/a;n/a	NA	NA
Ec-06_003730	chr_06	-	3074389	3087144	mRNA	Rab-GTPase-TBC domain	GO:0005097;GO:0032313	NA	NA
Ec-06_003740	chr_06	-	3087321	3089948	mRNA	Hypothetical protein	n/a;n/a;n/a	NA	NA
Ec-06_003750	chr_06	-	3089950	3096766	mRNA	expressed unknown protein	n/a;n/a;n/a	NA	NA
Ec-06_003760	chr_06	-	3097360	3103408	mRNA	conserved unknown protein	GO:0008415;GO:0016746;GO:0008152	NA	KOG4666
Ec-06_003880	chr_06	+	3210691	3224246	mRNA	conserved unknown protein	n/a;n/a;n/a	NA	NA
Ec-06_003970	chr_06	+	3280776	3284053	mRNA	Cyclin-dependent kinase, regulatory subunit	GO:0007049;GO:0016538	NA	NA
Ec-06_003980	chr_06	-	3285130	3287278	mRNA	Hypothetical protein	n/a;n/a;n/a	NA	NA
Ec-06_004020	chr_06	-	3331406	3332644	mRNA	Hypothetical protein	n/a;n/a;n/a	NA	NA
Ec-06_004110	chr_06	-	3420851	3424939	mRNA	Acylphosphatase-like domain	n/a;n/a;n/a	NA	NA
Ec-06_004330	chr_06	-	3616377	3627680	mRNA	conserved unknown protein	n/a;n/a;n/a	NA	NA
Ec-06_004370	chr_06	+	3670807	3685056	mRNA	AAA+ ATPase domain	n/a;n/a;n/a	NA	NA
Ec-06_004450	chr_06	+	3753574	3763138	mRNA	ammonium transporter	GO:0006810;GO:0008519;GO:0016020	NA	NA
Ec-06_004540	chr_06	+	3859850	3870582	mRNA	Ankyrin repeat-containing domain	n/a;n/a;n/a	NA	NA
Ec-06_004580	chr_06	-	3894704	3904005	mRNA	PLC-like phosphodiesterase, TIM beta/alpha-barrel domain	GO:0006629;GO:0008081	NA	NA
Ec-06_004590	chr_06	+	3904240	3914205	mRNA	tRNA (guanine-N1-)-methyltransferase, N-terminal	GO:0006364;GO:0008168;n/a	NA	NA
Ec-06_004600	chr_06	-	3914700	3917411	mRNA	conserved unknown protein	n/a;n/a;n/a	NA	NA
Ec-06_004620	chr_06	+	3989507	4002247	mRNA	4'-phosphopantetheinyl transferase superfamily	GO:0000287;GO:0008897;GO:0009059	NA	NA
Ec-06_004850	chr_06	+	4150224	4153646	mRNA	NAD(P)-binding domain	GO:0008152;GO:0016491;n/a	NA	NA
Ec-06_006960	chr_06	+	4741283	4747443	mRNA	Equilibrative nucleoside transporter	GO:0005337;GO:0006810;GO:0016021	NA	NA
Ec-06_007030	chr_06	-	4798786	4803870	mRNA	conserved unknown protein	n/a;n/a;n/a	NA	NA
Ec-06_007040	chr_06	+	4804743	4809104	mRNA	expressed unknown protein	n/a;n/a;n/a	NA	NA
Ec-06_007220	chr_06	-	4907917	4908469	mRNA	hypothetical protein	n/a;n/a;n/a	NA	NA
Ec-06_007230	chr_06	+	4910418	4918267	mRNA	Hypothetical leucine rich repeat protein	NA	NA	NA
Ec-06_007390	chr_06	-	5088916	5100908	mRNA	WD40-repeat-containing domain	GO:0005515	NA	NA
Ec-06_007530	chr_06	-	5210396	5217883	mRNA	RNA recognition motif domain	GO:0003676	NA	NA
Ec-06_007540	chr_06	+	5218005	5224666	mRNA	WD40-repeat-containing domain	GO:0005515	NA	NA
Ec-06_007630	chr_06	+	5286232	5299412	mRNA	DEK, C-terminal	n/a;n/a;n/a	NA	NA
Ec-06_007640	chr_06	-	5300453	5300937	mRNA	hypothetical protein	n/a;n/a;n/a	NA	NA
Ec-06_007650	chr_06	+	5301327	5306688	mRNA	CBF1-interacting co-repressor CIR, N-terminal domain	n/a;n/a;n/a	NA	NA
Ec-06_007680	chr_06	+	5322196	5339643	mRNA	P-type ATPase, cytoplasmic domain N	GO:0000166	NA	NA
Ec-06_007810	chr_06	+	5444750	5447146	mRNA	expressed unknown protein	n/a;n/a;n/a	NA	NA
Ec-06_007820	chr_06	-	5447851	5497462	mRNA	Dynein heavy chain, coiled coil stalk	n/a;n/a;n/a	NA	NA
Ec-06_007860	chr_06	-	5522121	5532876	mRNA	Protein kinase-like domain	GO:0016772	NA	KOG0032
Ec-06_007870	chr_06	+	5533789	5547980	mRNA	Protein kinase domain	GO:0004672;GO:0005524;GO:0006468	NA	KOG0033
Ec-06_007900	chr_06	-	5578901	5592743	mRNA	KP-43 peptidase	NA	NA	KOG3525
Ec-06_008840	chr_06	-	6478761	6479907	mRNA	Hypothetical protein	n/a;n/a;n/a	NA	NA
Ec-06_008850	chr_06	+	6481854	6490771	mRNA	expressed unknown protein	n/a;n/a;n/a	NA	NA
Ec-06_008990	chr_06	+	6636717	6637421	mRNA	Ankyrin repeat	GO:0005515	NA	NA
Ec-06_009000	chr_06	-	6640003	6647778	mRNA	E3-binding domain	GO:0008152;GO:0016746	NA	KOG0558
Ec-06_009020	chr_06	-	6655604	6664350	mRNA	Amidase	GO:0016884	NA	NA
Ec-06_009030	chr_06	+	6666190	6667239	mRNA	Hypothetical protein	n/a;n/a;n/a	NA	NA
Ec-06_009040	chr_06	+	6675482	6676384	mRNA	hypothetical protein	n/a;n/a;n/a	NA	NA
Ec-06_009060	chr_06	-	6686542	6688719	mRNA	conserved unknown protein	n/a;n/a;n/a	NA	NA
Ec-06_009120	chr_06	+	6733517	6738335	mRNA	Hypothetical protein	n/a;n/a;n/a	NA	NA
Ec-06_009200	chr_06	+	6823429	6826568	mRNA	Hypothetical protein	n/a;n/a;n/a	NA	NA
Ec-06_009220	chr_06	+	6864809	6867385	mRNA	Hypothetical protein	n/a;n/a;n/a	NA	NA
Ec-06_009230	chr_06	+	6869139	6872586	mRNA	Hypothetical protein	n/a;n/a;n/a	NA	NA
Ec-06_009310	chr_06	+	6987638	6997235	mRNA	Apc5/TPR19 domain	n/a;n/a;n/a	NA	KOG4322
Ec-06_009380	chr_06	+	7032826	7033622	mRNA	hypothetical protein	n/a;n/a;n/a	NA	NA
Ec-06_009400	chr_06	+	7137901	7157566	mRNA	Leucine rich repeat receptor kinase	GO:0004713;GO:0006468	NA	NA
Ec-06_009430	chr_06	-	7220882	7234289	mRNA	Major facilitator superfamily domain	n/a;n/a;n/a	NA	NA
Ec-06_009460	chr_06	+	7277556	7278396	mRNA	hypothetical protein	n/a;n/a;n/a	NA	NA
Ec-06_009470	chr_06	-	7280900	7285799	mRNA	conserved unknown protein	n/a;n/a;n/a	NA	NA
Ec-06_009550	chr_06	-	7367733	7370158	mRNA	expressed unknown protein	n/a;n/a;n/a	NA	NA
Ec-06_009580	chr_06	+	7382914	7391251	mRNA	Tim44-like domain	GO:0005744;GO:0006886;GO:0015450	NA	KOG2580
Ec-06_009690	chr_06	+	7485676	7487242	mRNA	hypothetical protein	n/a;n/a;n/a	NA	NA
Ec-06_009700	chr_06	-	7487659	7497313	mRNA	Similar to 2-Epi-5-Epi-Valiolone Synthase (Sedoheptulose 7-Phosphate Cyclase)	GO:0003856;GO:0009073	NA	KOG0692
Ec-06_009720	chr_06	-	7498498	7507750	mRNA	Multi antimicrobial extrusion protein	GO:0006855;GO:0015238;GO:0015297;GO:0016020;GO:0055085	NA	NA
Ec-06_009760	chr_06	-	7525465	7530194	mRNA	Protein of unknown function DUF2723	n/a;n/a;n/a	NA	NA
Ec-06_009960	chr_06	+	7764538	7765150	mRNA	Hypothetical protein	n/a;n/a;n/a	NA	NA
Ec-06_009970	chr_06	-	7765769	7772849	mRNA	RuvB-like	GO:0043141	NA	NA
Ec-06_009990	chr_06	-	7776399	7796337	mRNA	Sec16, central conserved domain	n/a;n/a;n/a	NA	NA
Ec-06_010110	chr_06	+	7907130	7910737	mRNA	Prefoldin alpha-like	GO:0006457;GO:0016272;GO:0051082	NA	NA
Ec-06_010120	chr_06	+	7913161	7921998	mRNA	P-loop containing nucleoside triphosphate hydrolase	n/a;n/a;n/a	NA	NA
Ec-06_010160	chr_06	-	7939829	7941333	mRNA	expressed unknown protein	n/a;n/a;n/a	NA	NA
Ec-06_010170	chr_06	+	7942918	7958503	mRNA	Importin alpha-1 subunit (Karyopherin alpha-1 subunit) (KAP alpha)	GO:0005488	NA	NA
Ec-06_010190	chr_06	-	7974553	7977181	mRNA	Hypothetical protein	n/a;n/a;n/a	NA	NA
Ec-06_010200	chr_06	+	7977434	7987770	mRNA	Importin alpha-1 subunit (Karyopherin alpha-1 subunit) (KAP alpha)	GO:0005488	NA	NA
Ec-06_010230	chr_06	+	8000865	8009245	mRNA	RNA recognition motif domain	GO:0003676	NA	NA
Ec-06_010240	chr_06	+	8010135	8014535	mRNA	conserved unknown protein	n/a;n/a;n/a	NA	NA
Ec-06_010250	chr_06	-	8015068	8018717	mRNA	Mitochondrial substrate/solute carrier	GO:0005488;GO:0006810;GO:0016020	NA	NA
Ec-06_010260	chr_06	+	8018875	8022879	mRNA	Ribosomal protein L24e-related	GO:0003735;GO:0005622;GO:0005840;GO:0006412	NA	NA
Ec-06_010590	chr_06	-	8229827	8238754	mRNA	Hypothetical leucine rich repeat protein	GO:0005515	NA	NA
Ec-06_010770	chr_06	-	8392719	8401353	mRNA	expressed unknown protein	n/a;n/a;n/a	NA	NA
Ec-06_010830	chr_06	-	8448176	8454576	mRNA	Adenosylcobalamin biosynthesis, ATP:cob(I)alamin adenosyltransferase-like	GO:0005524;GO:0008817;GO:0009236	NA	NA
Ec-06_010840	chr_06	+	8456621	8471276	mRNA	Nucleotide-binding alpha-beta plait domain	GO:0000166	NA	NA
Ec-07_000020	chr_07	+	9980	20657	mRNA	hypothetical protein	n/a;n/a;n/a	NA	NA
Ec-07_000030	chr_07	+	34738	39145	mRNA	Major facilitator superfamily	GO:0016021;GO:0055085	NA	NA
Ec-07_000050	chr_07	-	54456	74629	mRNA	beta strand repeat-containing protein	n/a;n/a;n/a	NA	NA
Ec-07_000060	chr_07	+	74838	100106	mRNA	RecF/RecN/SMC, N-terminal	GO:0005524;GO:0005694;GO:0006259	NA	NA
Ec-07_000070	chr_07	+	101071	129087	mRNA	RecF/RecN/SMC, N-terminal	GO:0005524;GO:0005694;GO:0006259	NA	NA
Ec-07_000090	chr_07	-	130496	140782	mRNA	hypothetical protein	n/a;n/a;n/a	NA	NA
Ec-07_000100	chr_07	+	154385	167360	mRNA	cellulosome anchoring protein, cohesin region	n/a;n/a;n/a	NA	NA
Ec-07_000130	chr_07	-	186049	190902	mRNA	hypothetical protein	n/a;n/a;n/a	NA	NA
Ec-07_000160	chr_07	-	204237	212799	mRNA	EsV-1-7 domain protein	NA	NA	NA
Ec-07_000170	chr_07	+	213334	217817	mRNA	Hepatocellular carcinoma-associated antigen 59	n/a;n/a;n/a	NA	NA
Ec-07_000350	chr_07	+	371699	379813	mRNA	expressed unknown protein	n/a;n/a;n/a	NA	NA
Ec-07_000360	chr_07	-	381602	395005	mRNA	hypothetical protein	n/a;n/a;n/a	NA	NA
Ec-07_000390	chr_07	+	419638	430235	mRNA	Putative RING zinc finger of C3HC4-type	n/a;n/a;n/a	NA	NA
Ec-07_000470	chr_07	+	469716	470385	mRNA	Histone-fold	GO:0046982	NA	NA
Ec-07_000480	chr_07	-	473331	476173	mRNA	Histone-fold	GO:0046982	NA	NA
Ec-07_000540	chr_07	-	505760	511362	mRNA	Senescence/spartin-associated	n/a;n/a;n/a	NA	NA
Ec-07_000600	chr_07	-	560751	561336	mRNA	Hypothetical protein	n/a;n/a;n/a	NA	NA
Ec-07_000610	chr_07	-	562360	565181	mRNA	expressed unknown protein	NA	NA	NA
Ec-07_000620	chr_07	+	567524	576779	mRNA	P-loop containing nucleoside triphosphate hydrolase	GO:0001733;GO:0005794;GO:0009058;GO:0016021	NA	NA
Ec-07_000660	chr_07	+	669644	676194	mRNA	expressed unknown protein	n/a;n/a;n/a	NA	NA
Ec-07_000680	chr_07	+	749995	758334	mRNA	hypothetical protein	n/a;n/a;n/a	NA	NA
Ec-07_000690	chr_07	-	759230	761117	mRNA	Protein of unknown function DUF2358	n/a;n/a;n/a	NA	NA
Ec-07_001120	chr_07	+	1251573	1253816	mRNA	hypothetical protein	n/a;n/a;n/a	NA	NA
Ec-07_001170	chr_07	+	1297557	1302239	mRNA	WD40/YVTN repeat-like-containing domain	GO:0005515	NA	NA
Ec-07_001180	chr_07	-	1302244	1312671	mRNA	Armadillo-type fold	GO:0005488	NA	NA
Ec-07_001260	chr_07	+	1427159	1433583	mRNA	Zinc finger, DHHC-type, palmitoyltransferase	GO:0008270	NA	NA
Ec-07_001270	chr_07	-	1436071	1440160	mRNA	S-adenosyl-L-methionine-dependent methyltransferase	GO:0003676;GO:0008168;GO:0032259;n/a	NA	NA
Ec-07_001280	chr_07	-	1445789	1448068	mRNA	hypothetical protein	n/a;n/a;n/a	NA	NA
Ec-07_001290	chr_07	-	1454956	1462907	mRNA	Ubiquinone biosynthesis hydroxylase, UbiH/UbiF/UbiI/COQ6	GO:0006744;GO:0016709;GO:0050660;GO:0055114	NA	KOG3855
Ec-07_001340	chr_07	-	1531439	1548608	mRNA	Tyrosinase copper-binding domain	GO:0008152;GO:0016491	NA	NA
Ec-07_001370	chr_07	+	1574811	1579967	mRNA	hypothetical protein	n/a;n/a;n/a	NA	NA
Ec-07_001510	chr_07	+	1684408	1696554	mRNA	Protein kinase domain	GO:0004672;GO:0005524;GO:0006468	NA	NA
Ec-07_001650	chr_07	-	1823155	1831583	mRNA	hypothetical protein	n/a;n/a;n/a	NA	NA
Ec-07_001700	chr_07	-	1856646	1864586	mRNA	hypothetical protein	n/a;n/a;n/a	NA	NA
Ec-07_001720	chr_07	-	1888449	1906325	mRNA	hypothetical protein	GO:0005515	NA	NA
Ec-07_001750	chr_07	-	1914407	1922611	mRNA	Septum formation inhibitor MinC	GO:0000917;GO:0051726	NA	NA
Ec-07_001760	chr_07	+	1925655	1931996	mRNA	conserved unknown protein	n/a;n/a;n/a	NA	NA
Ec-07_001770	chr_07	-	1932125	1943351	mRNA	expressed unknown protein	n/a;n/a;n/a	NA	NA
Ec-07_001840	chr_07	+	1993543	2005484	mRNA	Zinc finger, RING-type	GO:0005515;GO:0008270	NA	NA
Ec-07_001910	chr_07	-	2077286	2086829	mRNA	hypothetical protein	n/a;n/a;n/a	NA	NA
Ec-07_001930	chr_07	-	2097004	2102111	mRNA	Ankyrin repeat-containing domain	n/a;n/a;n/a	NA	NA
Ec-07_001940	chr_07	+	2102325	2109870	mRNA	Ubiquitin-conjugating enzyme/RWD-like	GO:0019787;GO:0043687;GO:0051246	NA	NA
Ec-07_002130	chr_07	-	2315261	2330815	mRNA	Tetratricopeptide-like helical domain	GO:0005515	NA	NA
Ec-07_002230	chr_07	+	2435985	2442436	mRNA	Protein kinase-like domain	GO:0016772	NA	KOG1164
Ec-07_002270	chr_07	-	2473757	2483776	mRNA	conserved unknown protein	n/a;n/a;n/a	NA	NA
Ec-07_002540	chr_07	-	2779673	2792633	mRNA	testis secretory pathway calcium transporting ATPase	GO:0005524;GO:0006754;GO:0006812;GO:0015662;GO:0016020	NA	NA
Ec-07_002550	chr_07	+	2792797	2804388	mRNA	Non-haem dioxygenase N-terminal domain	GO:0016491;n/a	NA	NA
Ec-07_002570	chr_07	+	2825208	2831618	mRNA	Hypothetical protein	n/a;n/a;n/a	NA	NA
Ec-07_002640	chr_07	+	2908308	2909170	mRNA	Hypothetical protein	n/a;n/a;n/a	NA	NA
Ec-07_002650	chr_07	+	2911402	2924986	mRNA	Hypothetical protein	n/a;n/a;n/a	NA	NA
Ec-07_002680	chr_07	+	2948965	2952319	mRNA	Hypothetical protein	n/a;n/a;n/a	NA	NA
Ec-07_002710	chr_07	-	2976497	2982631	mRNA	hypothetical protein	n/a;n/a;n/a	NA	NA
Ec-07_002720	chr_07	+	2987382	2990853	mRNA	CobW/HypB/UreG domain	n/a;n/a;n/a	NA	NA
Ec-07_002730	chr_07	-	2991552	2998932	mRNA	expressed unknown protein	n/a;n/a;n/a	NA	NA
Ec-07_002770	chr_07	+	3018626	3022259	mRNA	Ankyrin repeat	GO:0005515	NA	NA
Ec-07_002780	chr_07	-	3022356	3030782	mRNA	Ribonuclease Zc3h12a-like	GO:0003700;GO:0005634;GO:0006355;GO:0043565;GO:0046983	NA	NA
Ec-07_002860	chr_07	-	3069763	3077817	mRNA	Hypothetical leucine rich repeat protein	NA	NA	NA
Ec-07_003360	chr_07	+	3484257	3487614	mRNA	hypothetical protein	n/a;n/a;n/a	NA	NA
Ec-07_003370	chr_07	-	3488161	3497207	mRNA	Zinc finger, RING-type	GO:0005515;GO:0008270	NA	NA
Ec-07_003400	chr_07	-	3522784	3531200	mRNA	KRR1 interacting protein 1	n/a;n/a;n/a	NA	NA
Ec-07_003590	chr_07	-	3662076	3668791	mRNA	Mitochondrial carrier domain	GO:0005488;GO:0006810;GO:0016020	NA	NA
Ec-07_003730	chr_07	-	3765524	3774538	mRNA	expressed unknown protein	n/a;n/a;n/a	NA	NA
Ec-07_003780	chr_07	+	3813118	3814912	mRNA	Hypothetical protein	n/a;n/a;n/a	NA	NA
Ec-07_003790	chr_07	-	3815459	3817286	mRNA	expressed unknown protein	n/a;n/a;n/a	NA	NA
Ec-07_003800	chr_07	-	3817621	3827165	mRNA	Hypothetical inner membrane leucine rich repeat protein	GO:0016021	NA	NA
Ec-07_003970	chr_07	+	3969670	3970989	mRNA	hypothetical protein	n/a;n/a;n/a	NA	NA
Ec-07_003980	chr_07	+	3971064	3973456	mRNA	Hypothetical protein	n/a;n/a;n/a	NA	NA
Ec-07_003990	chr_07	-	3973943	3987767	mRNA	PQ-loop repeat	n/a;n/a;n/a	NA	NA
Ec-07_004000	chr_07	+	3987879	3991833	mRNA	conserved unknown protein	n/a;n/a;n/a	NA	NA
Ec-07_004010	chr_07	-	3992480	4000284	mRNA	conserved unknown protein	n/a;n/a;n/a	NA	NA
Ec-07_004050	chr_07	-	4034880	4039860	mRNA	conserved unknown protein	n/a;n/a;n/a	NA	NA
Ec-07_004150	chr_07	+	4116306	4116654	mRNA	Hypothetical protein	n/a;n/a;n/a	NA	NA
Ec-07_004160	chr_07	+	4117656	4126108	mRNA	Tryptophan RNA-binding attenuator protein-like domain	n/a;n/a;n/a	NA	NA
Ec-07_004230	chr_07	+	4192702	4193917	mRNA	DAD/Ost2	GO:0004579;GO:0008250;GO:0016021	NA	KOG1746
Ec-07_004490	chr_07	+	4394063	4411201	mRNA	Beta-lactamase-like	n/a;n/a;n/a	NA	NA
Ec-07_004500	chr_07	+	4418238	4421320	mRNA	Protein kinase domain	GO:0004672;GO:0005524;GO:0006468	NA	NA
Ec-07_004670	chr_07	+	4574281	4600438	mRNA	Armadillo-like helical	GO:0005488;GO:0005524;GO:0016887	NA	NA
Ec-07_004750	chr_07	+	4618475	4637647	mRNA	P25-alpha	n/a;n/a;n/a	NA	KOG2177
Ec-07_005030	chr_07	+	4909246	4915932	mRNA	conserved unknown protein	n/a;n/a;n/a	NA	NA
Ec-07_005040	chr_07	+	4917067	4919889	mRNA	Tryptophan RNA-binding attenuator protein-like domain	n/a;n/a;n/a	NA	NA
Ec-07_005050	chr_07	-	4920391	4925816	mRNA	Amidophosphoribosyltransferase	GO:0004044;GO:0009064	NA	KOG0572
Ec-07_005060	chr_07	+	4930545	4938944	mRNA	GOLD	GO:0006810;GO:0016021	NA	NA
Ec-07_005070	chr_07	-	4938946	4951677	mRNA	MORN motif	n/a;n/a;n/a	NA	NA
Ec-07_005220	chr_07	-	5075207	5084408	mRNA	Histidine phosphatase superfamily, clade-1	GO:0003873;GO:0005524;GO:0006000;n/a	NA	NA
Ec-07_005240	chr_07	-	5097033	5108542	mRNA	Beta-glucosidase, family GH1	GO:0003824;GO:0005975;GO:0043169	NA	KOG0626
Ec-07_005300	chr_07	-	5145100	5155338	mRNA	conserved unknown protein	n/a;n/a;n/a	NA	NA
Ec-07_005310	chr_07	+	5155433	5168467	mRNA	Endo-1,4-beta-xylanase, family GH10	GO:0003824;GO:0043169;GO:0005975	NA	NA
Ec-07_005380	chr_07	-	5225056	5228717	mRNA	Tetratricopeptide-like helical domain	GO:0005515	NA	NA
Ec-07_005390	chr_07	-	5229784	5234187	mRNA	expressed unknown protein	n/a;n/a;n/a	NA	NA
Ec-07_005420	chr_07	-	5260572	5268429	mRNA	ClpP/crotonase-like domain	GO:0004252;GO:0006508;GO:0008462	NA	NA
Ec-07_005500	chr_07	-	5342453	5349016	mRNA	hypothetical protein	n/a;n/a;n/a	NA	NA
Ec-07_005510	chr_07	+	5363413	5367000	mRNA	BTB/POZ fold	GO:0005515	NA	NA
Ec-07_005530	chr_07	+	5399350	5403635	mRNA	expressed unknown protein	GO:0009523;GO:0016021;GO:0019684	NA	NA
Ec-07_005540	chr_07	-	5405160	5408031	mRNA	conserved unknown protein	n/a;n/a;n/a	NA	NA
Ec-07_005570	chr_07	+	5439637	5440698	mRNA	hypothetical protein	n/a;n/a;n/a	NA	NA
Ec-07_005690	chr_07	+	5554430	5560214	mRNA	conserved unknown protein	n/a;n/a;n/a	NA	NA
Ec-07_005700	chr_07	-	5560404	5564594	mRNA	S-adenosyl-L-methionine-dependent methyltransferase	n/a;n/a;n/a	NA	NA
Ec-07_005710	chr_07	+	5595135	5595613	mRNA	hypothetical protein	n/a;n/a;n/a	NA	NA
Ec-07_005720	chr_07	-	5605674	5610631	mRNA	Hypothetical protein	n/a;n/a;n/a	NA	NA
Ec-07_005730	chr_07	+	5610998	5611563	mRNA	hypothetical protein	n/a;n/a;n/a	NA	NA
Ec-07_005740	chr_07	-	5618215	5621596	mRNA	Cyclin-like	n/a;n/a;n/a	NA	NA
Ec-07_005810	chr_07	+	5673528	5678158	mRNA	Nicotinamide N-methyltransferase-like	n/a;n/a;n/a	NA	NA
Ec-07_005910	chr_07	-	5769331	5776397	mRNA	hypothetical protein	n/a;n/a;n/a	NA	NA
Ec-07_005940	chr_07	-	5812306	5817706	mRNA	conserved unknown protein	n/a;n/a;n/a	NA	NA
Ec-07_005970	chr_07	+	5843751	5846622	mRNA	Ankyrin repeat-containing domain	n/a;n/a;n/a	NA	NA
Ec-07_005980	chr_07	-	5848568	5858401	mRNA	Nucleic acid-binding, OB-fold	GO:0000049	NA	NA
Ec-07_006180	chr_07	-	6000367	6002151	mRNA	hypothetical protein	n/a;n/a;n/a	NA	NA
Ec-07_006190	chr_07	+	6003880	6006406	mRNA	Hypothetical protein	n/a;n/a;n/a	NA	NA
Ec-07_006470	chr_07	-	6225018	6229699	mRNA	Ankyrin repeat-containing domain	n/a;n/a;n/a	NA	NA
Ec-07_006480	chr_07	+	6231451	6231618	mRNA	hypothetical protein	n/a;n/a;n/a	NA	NA
Ec-07_006510	chr_07	+	6243280	6251025	mRNA	hypothetical protein	n/a;n/a;n/a	NA	NA
Ec-07_006540	chr_07	-	6291476	6301164	mRNA	oxidoreductase, NAD-binding, myo-inositol 2-dehydrogenase	GO:0003824;GO:0005488;GO:0008152	NA	NA
Ec-07_006550	chr_07	-	6301809	6309411	mRNA	expressed unknown protein	n/a;n/a;n/a	NA	NA
Ec-07_006650	chr_07	+	6397248	6405703	mRNA	TerD domain	GO:0006950	NA	NA
Ec-07_006660	chr_07	+	6407076	6413651	mRNA	Type III Polyketide Synthase	GO:0008415;GO:0008152;GO:0003824	NA	NA
Ec-07_006670	chr_07	-	6418802	6429161	mRNA	Alpha/beta hydrolase fold-1	GO:0016787	NA	NA
Ec-07_006700	chr_07	+	6454314	6468438	mRNA	hypothetical protein	n/a;n/a;n/a	NA	NA
Ec-07_006800	chr_07	+	6527352	6534643	mRNA	putative c-myb-like transcription factor	NA	NA	NA
Ec-07_006940	chr_07	-	6632628	6636984	mRNA	NUDIX hydrolase	GO:0016787	NA	NA
Ec-07_007110	chr_07	+	6820348	6828755	mRNA	ELM2 domain	n/a;n/a;n/a	NA	NA
Ec-07_007200	chr_07	-	6939520	6944804	mRNA	expressed unknown protein	n/a;n/a;n/a	NA	NA
Ec-07_007300	chr_07	-	7036830	7042999	mRNA	Biotin/lipoyl attachment	n/a;n/a;n/a	NA	NA
Ec-07_007310	chr_07	+	7043159	7050069	mRNA	SDH2, succinate dehydrogenase subunit 2	GO:0006099;GO:0009055;GO:0016491;GO:0055114	NA	KOG3049
Ec-07_007390	chr_07	-	7108834	7112221	mRNA	tRNA methyltransferase TrmK	GO:0016429	NA	NA
Ec-07_007400	chr_07	+	7112318	7116072	mRNA	expressed unknown protein	n/a;n/a;n/a	NA	NA
Ec-07_007560	chr_07	-	7300860	7306149	mRNA	expressed unknown protein	n/a;n/a;n/a	NA	NA
Ec-07_007570	chr_07	+	7307126	7312248	mRNA	Peptidase C19, ubiquitin carboxyl-terminal hydrolase	GO:0006511;GO:0036459	NA	NA
Ec-07_007590	chr_07	+	7361362	7377067	mRNA	SGNH hydrolase-type esterase domain	n/a;n/a;n/a	NA	NA
Ec-07_007600	chr_07	-	7379697	7387127	mRNA	hypothetical protein	n/a;n/a;n/a	NA	NA
Ec-07_007710	chr_07	-	7483358	7494687	mRNA	Adenylate cyclase-associated CAP, N-terminal	GO:0003779;GO:0007010	NA	NA
Ec-07_007890	chr_07	-	7636876	7665246	mRNA	Transcription initiation factor TFIID subunit 1, domain of unknown function	n/a;n/a;n/a	NA	NA
Ec-07_007900	chr_07	+	7674190	7684069	mRNA	expressed unknown protein	n/a;n/a;n/a	NA	NA
Ec-07_007910	chr_07	+	7685167	7686850	mRNA	Hypothetical protein	n/a;n/a;n/a	NA	NA
Ec-07_007920	chr_07	-	7687809	7700820	mRNA	Ankyrin repeat-containing domain	n/a;n/a;n/a	NA	NA
Ec-08_000050	chr_08	+	109596	146657	mRNA	Nucleic acid-binding, OB-fold	GO:0003723;GO:0005215;GO:0005524;GO:0005622;GO:0006396;GO:0006810;GO:0016820;GO:0043190	NA	NA
Ec-08_000130	chr_08	+	223224	237736	mRNA	Rossmann-like alpha/beta/alpha sandwich fold	GO:0008152;GO:0016740;n/a	NA	NA
Ec-08_000150	chr_08	-	294924	317784	mRNA	Hypothetical leucine rich repeat calcium binding protein	GO:0005509	NA	NA
Ec-08_000160	chr_08	+	318123	335373	mRNA	conserved unknown protein	n/a;GO:0005515	NA	NA
Ec-08_000500	chr_08	+	579953	591519	mRNA	Triosephosphate isomerase	GO:0004807;GO:0008152	NA	KOG1643
Ec-08_000540	chr_08	-	603159	607276	mRNA	hypothetical protein	n/a;n/a;n/a	NA	NA
Ec-08_000550	chr_08	+	607503	613235	mRNA	RNA-binding S4 domain	GO:0003723	NA	NA
Ec-08_000580	chr_08	-	622200	628198	mRNA	Ankyrin repeat-containing domain	n/a;n/a;n/a	NA	NA
Ec-08_000590	chr_08	+	628403	636672	mRNA	Alpha/Beta hydrolase fold	n/a;n/a;n/a	NA	NA
Ec-08_000640	chr_08	-	673323	677157	mRNA	P-loop containing nucleoside triphosphate hydrolase	GO:0003676;GO:0004386;GO:0005524;GO:0005576	NA	NA
Ec-08_000650	chr_08	-	673494	692660	mRNA	P-loop containing nucleoside triphosphate hydrolase	n/a;n/a;n/a	NA	NA
Ec-08_000660	chr_08	-	678884	689961	mRNA	Bromodomain	GO:0005515	NA	NA
Ec-08_000790	chr_08	+	793596	807834	mRNA	Alpha/Beta hydrolase fold	GO:0016787	NA	NA
Ec-08_000890	chr_08	-	895000	895694	mRNA	Hypothetical protein	n/a;n/a;n/a	NA	NA
Ec-08_000900	chr_08	+	900680	908996	mRNA	Pectin lyase fold/virulence factor	n/a;n/a;n/a	NA	NA
Ec-08_001120	chr_08	+	1175719	1184512	mRNA	Zinc finger, DHHC-type, palmitoyltransferase	GO:0008270	NA	NA
Ec-08_001130	chr_08	+	1185127	1190780	mRNA	GUN4-like	n/a;n/a;n/a	NA	NA
Ec-08_001140	chr_08	+	1191078	1197237	mRNA	Hypothetical protein	n/a;n/a;n/a	NA	NA
Ec-08_001240	chr_08	-	1321988	1323772	mRNA	Hypothetical protein	n/a;n/a;n/a	NA	NA
Ec-08_001250	chr_08	-	1325378	1343519	mRNA	Arf GTPase activating protein	GO:0008060;GO:0008270;GO:0032312	NA	NA
Ec-08_001270	chr_08	+	1343610	1369567	mRNA	RNA polymerase, N-terminal	GO:0003677;GO:0003899;GO:0006351	NA	NA
Ec-08_001280	chr_08	+	1370397	1381510	mRNA	Telomere length regulation protein, conserved domain	GO:0005509	NA	NA
Ec-08_001450	chr_08	-	1539352	1552230	mRNA	Hypothetical protein	n/a;n/a;n/a	NA	NA
Ec-08_001520	chr_08	-	1622942	1625563	mRNA	Hypothetical protein	n/a;n/a;n/a	NA	NA
Ec-08_001530	chr_08	-	1626300	1631753	mRNA	hypothetical protein	n/a;n/a;n/a	NA	NA
Ec-08_001550	chr_08	-	1639730	1641105	mRNA	Hypothetical protein	n/a;n/a;n/a	NA	NA
Ec-08_001560	chr_08	+	1641369	1651859	mRNA	hypothetical protein	n/a;n/a;n/a	NA	NA
Ec-08_001590	chr_08	-	1664766	1667715	mRNA	Hypothetical protein	n/a;n/a;n/a	NA	NA
Ec-08_001770	chr_08	+	1824817	1827322	mRNA	hypothetical conserved protein	NA	NA	NA
Ec-08_001780	chr_08	+	1829602	1834717	mRNA	TIC 20 related, plastid import	GO:0005509	NA	KOG0027
Ec-08_001830	chr_08	-	1856333	1862531	mRNA	HNH endonuclease	GO:0003676;GO:0004519	NA	NA
Ec-08_001840	chr_08	+	1862592	1872268	mRNA	Histone H3-K79 methyltransferase	GO:0005634;GO:0031151;GO:0034729;GO:0051726	NA	NA
Ec-08_002010	chr_08	-	1996973	1998406	mRNA	Ankyrin repeat-containing domain	n/a;n/a;n/a	NA	NA
Ec-08_002020	chr_08	+	1998721	2004903	mRNA	Serine/threonine/dual specificity protein kinase, catalytic domain	GO:0004672;GO:0005524;GO:0006468	NA	NA
Ec-08_002170	chr_08	+	2093272	2097658	mRNA	Prolyl 4-hydroxylase, alpha subunit	GO:0005506;GO:0016705;GO:0031418;GO:0055114	NA	NA
Ec-08_002380	chr_08	-	2244219	2245384	mRNA	Hypothetical protein	n/a;n/a;n/a	NA	NA
Ec-08_002390	chr_08	-	2246351	2260250	mRNA	SAC domain	GO:0042578	NA	NA
Ec-08_002520	chr_08	+	2356783	2366640	mRNA	EF-hand domain pair	n/a;n/a;n/a	NA	NA
Ec-08_002610	chr_08	-	2414187	2419347	mRNA	P-loop containing nucleoside triphosphate hydrolase	GO:0005524	NA	NA
Ec-08_002630	chr_08	-	2420356	2430890	mRNA	hypothetical protein	n/a;n/a;n/a	NA	NA
Ec-08_002700	chr_08	+	2520490	2532054	mRNA	Ran-GTPase activating protein	NA	NA	NA
Ec-08_002710	chr_08	-	2533055	2535547	mRNA	conserved unknown protein	n/a;n/a;n/a	NA	NA
Ec-08_002720	chr_08	-	2539920	2553693	mRNA	Alpha-1,3-mannosyl-glycoprotein 2-beta-N-acetylglucosaminyltransferase, family GT13	GO:0008375;GO:0006486;GO:0003827;GO:0006487;GO:0000139	NA	NA
Ec-08_002810	chr_08	-	2659008	2659581	mRNA	Hypothetical protein	n/a;n/a;n/a	NA	NA
Ec-08_002820	chr_08	+	2659997	2666664	mRNA	Ankyrin repeat	GO:0005515	NA	NA
Ec-08_002830	chr_08	+	2667163	2668832	mRNA	Hypothetical protein	n/a;n/a;n/a	NA	NA
Ec-08_002880	chr_08	+	2704424	2704916	mRNA	hypothetical protein	n/a;n/a;n/a	NA	NA
Ec-08_002990	chr_08	-	2845823	2857079	mRNA	Hydroxymethylglutaryl-CoA reductase, N-terminal	GO:0004420;GO:0055114	NA	NA
Ec-08_003000	chr_08	+	2859395	2862681	mRNA	conserved unknown protein	n/a;n/a;n/a	NA	NA
Ec-08_003010	chr_08	-	2863409	2875860	mRNA	Serine/threonine/dual specificity protein kinase, catalytic domain	GO:0004672;GO:0005524;GO:0006468	NA	NA
Ec-08_003110	chr_08	-	2935565	2943648	mRNA	N-acyl-phosphatidylethanolamine-hydrolysing phospholipase D	GO:0008270;GO:0070290	NA	NA
Ec-08_003160	chr_08	+	2975074	2982693	mRNA	TB2/DP1/HVA22-related protein	n/a;n/a;n/a	NA	NA
Ec-08_003170	chr_08	+	2982839	2995761	mRNA	conserved unknown protein	n/a;n/a;n/a	NA	NA
Ec-08_003220	chr_08	+	3032728	3046693	mRNA	Band 7 domain of flotillin (reggie) like proteins.	NA	NA	NA
Ec-08_003280	chr_08	-	3107923	3126043	mRNA	WW domain	GO:0005515	NA	KOG0804
Ec-08_003340	chr_08	+	3158667	3172794	mRNA	DNA topoisomerase, type IA	GO:0003677;GO:0003917;GO:0006265	NA	NA
Ec-08_003420	chr_08	-	3239375	3243377	mRNA	Hypothetical protein	n/a;n/a;n/a	NA	NA
Ec-08_003430	chr_08	-	3244234	3281177	mRNA	Helicase, C-terminal	n/a;n/a;n/a	NA	NA
Ec-08_003440	chr_08	+	3282886	3284327	mRNA	hypothetical protein	n/a;n/a;n/a	NA	NA
Ec-08_003450	chr_08	-	3285280	3286869	mRNA	hypothetical protein	n/a;n/a;n/a	NA	NA
Ec-08_003460	chr_08	-	3289329	3294440	mRNA	hypothetical protein	n/a;n/a;n/a	NA	NA
Ec-08_003470	chr_08	+	3295395	3298258	mRNA	hypothetical protein	n/a;n/a;n/a	NA	NA
Ec-08_003480	chr_08	+	3299433	3302838	mRNA	Hypothetical protein	n/a;n/a;n/a	NA	NA
Ec-08_003490	chr_08	-	3304167	3304337	mRNA	Hypothetical protein	n/a;n/a;n/a	NA	NA
Ec-08_003500	chr_08	-	3305766	3316581	mRNA	hypothetical protein	n/a;n/a;n/a	NA	NA
Ec-08_003510	chr_08	-	3316698	3322420	mRNA	Isopenicillin N synthase	GO:0005506;GO:0016491;GO:0055114	NA	NA
Ec-08_003530	chr_08	-	3355816	3367565	mRNA	expressed unknown protein	GO:0005634	NA	NA
Ec-08_003660	chr_08	+	3482169	3486264	mRNA	expressed unknown protein	n/a;n/a;n/a	NA	NA
Ec-08_003670	chr_08	+	3491646	3496236	mRNA	Ankyrin repeat-containing domain	n/a;n/a;n/a	NA	NA
Ec-08_003680	chr_08	-	3497699	3503107	mRNA	hypothetical protein	n/a;n/a;n/a	NA	NA
Ec-08_003740	chr_08	-	3525000	3527380	mRNA	Tubby, N-terminal	n/a;n/a;n/a	NA	NA
Ec-08_003840	chr_08	+	3606427	3612222	mRNA	Predicted unusual protein kinase (ISS)	n/a;n/a;n/a	NA	NA
Ec-08_003850	chr_08	-	3613871	3621000	mRNA	Streptomyces cyclase/dehydrase	n/a;n/a;n/a	NA	NA
Ec-08_003860	chr_08	+	3621238	3638926	mRNA	Kinesin motor domain	GO:0003777;GO:0005524;GO:0007018;GO:0008017	NA	NA
Ec-08_003940	chr_08	-	3744237	3757365	mRNA	conserved unknown protein	n/a;n/a;n/a	NA	NA
Ec-08_003970	chr_08	-	3768336	3780878	mRNA	Mitochondrial carrier domain	GO:0005488;GO:0006810;GO:0016020	NA	NA
Ec-08_004050	chr_08	+	3843038	3852890	mRNA	Ankyrin repeat-containing domain	n/a;n/a;n/a	NA	NA
Ec-08_004070	chr_08	-	3866830	3874334	mRNA	hypothetical protein	n/a;n/a;n/a	NA	NA
Ec-08_004540	chr_08	-	4284567	4299479	mRNA	Arfaptin homology (AH) domain/BAR domain	n/a;n/a;n/a	NA	NA
Ec-08_004550	chr_08	+	4299781	4316374	mRNA	FNIP	n/a;n/a;n/a	NA	NA
Ec-08_004590	chr_08	+	4344426	4357647	mRNA	conserved unknown protein	GO:0016020;n/a	NA	NA
Ec-08_004650	chr_08	-	4433335	4440371	mRNA	Glycoside hydrolase/deacetylase, beta/alpha-barrel	GO:0003824;GO:0005975	NA	NA
Ec-08_004660	chr_08	+	4440590	4449948	mRNA	conserved unknown protein	n/a;n/a;n/a	NA	NA
Ec-08_004800	chr_08	+	4602595	4617987	mRNA	1,3-beta-glucan synthase, family GT48	GO:0000148;GO:0003843;GO:0006075;GO:0016020	NA	NA
Ec-08_004930	chr_08	+	4716915	4717229	mRNA	Hypothetical protein	n/a;n/a;n/a	NA	NA
Ec-08_005030	chr_08	+	4795821	4814172	mRNA	Aminotransferase class V domain	GO:0008152	NA	NA
Ec-08_005260	chr_08	+	4986307	4993203	mRNA	Fibronectin type III	GO:0005515	NA	NA
Ec-08_005270	chr_08	+	4996203	5000559	mRNA	HAD-like domain	GO:0003824;GO:0005992;n/a	NA	KOG1050
Ec-08_005290	chr_08	-	5016890	5024817	mRNA	expressed unknown protein	n/a;n/a;n/a	NA	NA
Ec-08_005300	chr_08	+	5025011	5045989	mRNA	WD40 repeat	GO:0005515	NA	NA
Ec-08_005470	chr_08	+	5231502	5239234	mRNA	ATP-dependent protease, HslV subunit	GO:0004298;GO:0006508;GO:0009376	NA	NA
Ec-08_005480	chr_08	+	5239667	5258103	mRNA	Tubulin-specific chaperone D, C-terminal	GO:0005488	NA	KOG1943
Ec-08_005490	chr_08	-	5259438	5263303	mRNA	Protein phosphatase 2C (PP2C)-like domain	GO:0003824	NA	NA
Ec-08_005500	chr_08	+	5266117	5272120	mRNA	hypothetical protein	GO:0003700;GO:0005634;GO:0006355;GO:0043565;GO:0046983	NA	NA
Ec-08_005530	chr_08	+	5292763	5298454	mRNA	Zinc finger, TAZ-type	GO:0003712;GO:0004402;GO:0005634;GO:0006355;GO:0008270	NA	NA
Ec-08_005540	chr_08	-	5298988	5300523	mRNA	Hypothetical protein	n/a;n/a;n/a	NA	NA
Ec-08_005550	chr_08	-	5303233	5309382	mRNA	expressed unknown protein	n/a;n/a;n/a	NA	NA
Ec-08_005700	chr_08	+	5426291	5451333	mRNA	EsV-1-7 domain protein	GO:0009055;GO:0006118	NA	NA
Ec-08_005780	chr_08	+	5526284	5532287	mRNA	Protein of unknown function DUF1295	GO:0005737;GO:0006629;GO:0016021;GO:0016627	NA	NA
Ec-08_005830	chr_08	+	5595948	5600355	mRNA	conserved unknown protein	n/a;n/a;n/a	NA	NA
Ec-08_005840	chr_08	-	5602274	5606454	mRNA	HAD-like domain	GO:0016791;n/a	NA	KOG3120
Ec-08_005850	chr_08	+	5606597	5612519	mRNA	Alpha/Beta hydrolase fold	GO:0016787	NA	NA
Ec-08_006050	chr_08	+	5806472	5814068	mRNA	hypothetical protein	n/a;n/a;n/a	NA	NA
Ec-08_006070	chr_08	-	5833146	5841585	mRNA	Elongated TPR repeat-containing domain	GO:0006457	NA	NA
Ec-08_006160	chr_08	+	5877078	5888756	mRNA	Zinc finger C2HC domain-containing protein	GO:0005622;GO:0008270;n/a	NA	NA
Ec-08_006170	chr_08	+	5889053	5891206	mRNA	Ribonuclease P/MRP protein subunit	GO:0004540;GO:0008033	NA	NA
Ec-08_006180	chr_08	-	5891929	5899272	mRNA	conserved unknown protein	n/a;n/a;n/a	NA	NA
Ec-08_006190	chr_08	+	5899423	5921011	mRNA	Cyclic nucleotide-binding domain	n/a;n/a;n/a	NA	NA
Ec-08_006250	chr_08	-	5983745	5988446	mRNA	hypothetical protein	n/a;n/a;n/a	NA	NA
Ec-08_006300	chr_08	-	6095744	6107550	mRNA	hypothetical protein	n/a;n/a;n/a	NA	NA
Ec-08_006370	chr_08	+	6195028	6197841	mRNA	ADP-ribosylation factor-like 2-binding protein, domain	n/a;n/a;n/a	NA	NA
Ec-08_006380	chr_08	-	6197843	6205375	mRNA	hypothetical protein	n/a;n/a;n/a	NA	NA
Ec-08_006390	chr_08	+	6205562	6216859	mRNA	Acyl-CoA oxidase/dehydrogenase, central domain	GO:0003995;GO:0055114	NA	KOG0139
Ec-08_006460	chr_08	+	6394597	6395161	mRNA	Hypothetical protein	n/a;n/a;n/a	NA	NA
Ec-08_006470	chr_08	+	6406195	6411900	mRNA	Hypothetical protein	n/a;n/a;n/a	NA	NA
Ec-08_006490	chr_08	-	6443496	6450212	mRNA	Cyclase-associated protein CAP/septum formation inhibitor MinC, C-terminal	GO:0000902	NA	KOG2512
Ec-08_006580	chr_08	-	6572944	6574040	mRNA	Hypothetical protein	n/a;n/a;n/a	NA	NA
Ec-08_006590	chr_08	-	6575593	6579881	mRNA	expressed unknown protein	n/a;n/a;n/a	NA	NA
Ec-08_006600	chr_08	+	6580638	6584896	mRNA	Phosphoribosylaminoimidazole carboxylase PurE domain	GO:0006189	NA	KOG1691
Ec-08_006610	chr_08	-	6584972	6598364	mRNA	EF-hand domain pair	GO:0005509	NA	NA
Ec-08_006620	chr_08	+	6599586	6606565	mRNA	UbiE/COQ5 methyltransferase	GO:0008168	NA	NA
Ec-08_006630	chr_08	-	6608868	6613718	mRNA	ATP11	GO:0005739;GO:0006461	NA	NA
Ec-08_006640	chr_08	+	6614904	6622971	mRNA	Ankyrin repeat-containing domain	n/a;n/a;n/a	NA	NA
Ec-09_000010	chr_09	-	7319	26814	mRNA	Peptidase S49, SppA	GO:0006508;GO:0008233	NA	NA
Ec-09_000070	chr_09	-	73700	78691	mRNA	expressed unknown protein	n/a;n/a;n/a	NA	NA
Ec-09_000080	chr_09	+	78901	85386	mRNA	Zinc finger, RING/FYVE/PHD-type	n/a;n/a;n/a	NA	NA
Ec-09_000090	chr_09	-	86313	91872	mRNA	Hypothetical protein	n/a;n/a;n/a	NA	NA
Ec-09_000130	chr_09	-	125055	149722	mRNA	hypothetical protein	n/a;n/a;n/a	NA	NA
Ec-09_000240	chr_09	-	247084	255690	mRNA	Mitochondrial substrate/solute carrier	GO:0005488;GO:0006810;GO:0016020	NA	NA
Ec-09_000280	chr_09	+	301700	317985	mRNA	hypothetical protein	n/a;n/a;n/a	NA	NA
Ec-09_000410	chr_09	+	447837	458057	mRNA	WD40-repeat-containing domain	GO:0005515	NA	NA
Ec-09_000420	chr_09	-	459180	466967	mRNA	SGNH hydrolase-type esterase domain	n/a;n/a;n/a	NA	NA
Ec-09_000430	chr_09	+	470898	473484	mRNA	Cullin repeat-like-containing domain	n/a;n/a;n/a	NA	NA
Ec-09_000440	chr_09	+	473976	480472	mRNA	Cullin protein, neddylation domain	GO:0006511;GO:0031461;GO:0031625	NA	NA
Ec-09_000460	chr_09	-	517316	548705	mRNA	Ankyrin repeat-containing domain	n/a;n/a;n/a	NA	NA
Ec-09_000530	chr_09	+	620862	625424	mRNA	Hypothetical protein	n/a;n/a;n/a	NA	NA
Ec-09_000670	chr_09	-	862086	869197	mRNA	Protein kinase-like domain	GO:0016772	NA	KOG0594
Ec-09_000680	chr_09	+	871242	878291	mRNA	Domain of unknown function DUF4496	n/a;n/a;n/a	NA	NA
Ec-09_000720	chr_09	-	932150	950543	mRNA	HECT	GO:0004842	NA	NA
Ec-09_000730	chr_09	-	960674	962742	mRNA	hypothetical protein	n/a;n/a;n/a	NA	NA
Ec-09_000740	chr_09	-	966439	974643	mRNA	Protein of unknown function DUF1665	n/a;n/a;n/a	NA	NA
Ec-09_000930	chr_09	-	1133893	1144614	mRNA	Glycosyltransferase AER61, uncharacterised	GO:0016757	NA	NA
Ec-09_001080	chr_09	-	1303188	1310779	mRNA	expressed unknown protein	n/a;n/a;n/a	NA	NA
Ec-09_001180	chr_09	+	1442308	1446656	mRNA	RGS domain	GO:0038032	NA	NA
Ec-09_001200	chr_09	+	1468599	1472781	mRNA	RGS domain	GO:0038032	NA	NA
Ec-09_001270	chr_09	+	1548045	1557479	mRNA	Globin	GO:0005506;GO:0020037	NA	NA
Ec-09_001280	chr_09	-	1558986	1561080	mRNA	Ankyrin repeat-containing domain	n/a;n/a;n/a	NA	NA
Ec-09_001290	chr_09	+	1564847	1570226	mRNA	Protein kinase domain	GO:0004672;GO:0005524;GO:0006468	NA	NA
Ec-09_001330	chr_09	+	1606484	1617350	mRNA	SGNH hydrolase-type esterase domain	n/a;n/a;n/a	NA	NA
Ec-09_001340	chr_09	+	1623415	1628634	mRNA	expressed unknown protein	n/a;n/a;n/a	NA	NA
Ec-09_001350	chr_09	+	1629088	1635776	mRNA	WD40-repeat-containing domain	GO:0005515	NA	NA
Ec-09_001470	chr_09	+	1823780	1830187	mRNA	Cytochrome b5-like heme/steroid binding domain	GO:0020037	NA	NA
Ec-09_001500	chr_09	-	1848319	1863842	mRNA	Ankyrin repeat-containing domain	n/a;n/a;n/a	NA	NA
Ec-09_001600	chr_09	+	1935376	1948674	mRNA	Ankyrin repeat-containing domain	n/a;n/a;n/a	NA	NA
Ec-09_001660	chr_09	-	1996211	2015231	mRNA	Thioredoxin domain	GO:0045454	NA	NA
Ec-09_001760	chr_09	-	2071436	2075526	mRNA	hypothetical protein	n/a;n/a;n/a	NA	NA
Ec-09_001840	chr_09	-	2231147	2246513	mRNA	Sulphate transporter	GO:0008272;GO:0015116;GO:0016021	NA	NA
Ec-09_001860	chr_09	-	2285375	2300228	mRNA	Sulphate transporter	GO:0008272;GO:0015116;GO:0016021	NA	NA
Ec-09_001940	chr_09	+	2370612	2373519	mRNA	Dpy-30 motif	n/a;n/a;n/a	NA	NA
Ec-09_001970	chr_09	-	2386539	2390689	mRNA	conserved unknown protein	n/a;n/a;n/a	NA	NA
Ec-09_001980	chr_09	-	2390691	2395713	mRNA	26S proteasome non-ATPase regulatory subunit Rpn12	GO:0005838;GO:0006508	NA	NA
Ec-09_002160	chr_09	-	2529935	2550018	mRNA	AAA+ ATPase domain	GO:0016020;n/a	NA	NA
Ec-09_002210	chr_09	-	2586713	2591026	mRNA	Hypothetical protein	n/a;n/a;n/a	NA	NA
Ec-09_002220	chr_09	-	2597123	2611091	mRNA	K homology domain-like, alpha/beta	GO:0005525;GO:0005622	NA	NA
Ec-09_002250	chr_09	+	2627668	2628150	mRNA	Hypothetical protein	n/a;n/a;n/a	NA	NA
Ec-09_002260	chr_09	-	2629819	2630556	mRNA	hypothetical protein	n/a;n/a;n/a	NA	NA
Ec-09_002270	chr_09	-	2631136	2640321	mRNA	Hypothetical protein	n/a;n/a;n/a	NA	NA
Ec-09_002280	chr_09	+	2643055	2649484	mRNA	hypothetical protein	n/a;n/a;n/a	NA	NA
Ec-09_002320	chr_09	+	2688190	2692298	mRNA	Impact, N-terminal	n/a;n/a;n/a	NA	NA
Ec-09_002330	chr_09	+	2692639	2694166	mRNA	Elongation factor G, III-V domain	n/a;n/a;n/a	NA	NA
Ec-09_002340	chr_09	-	2694586	2697592	mRNA	NO signalling/Golgi transport ligand-binding domain	n/a;n/a;n/a	NA	NA
Ec-09_002350	chr_09	+	2697754	2701305	mRNA	PLP-binding barrel	n/a;n/a;n/a	NA	NA
Ec-09_002380	chr_09	-	2718603	2719033	mRNA	Hypothetical protein	n/a;n/a;n/a	NA	NA
Ec-09_002390	chr_09	+	2719119	2722940	mRNA	CobQ/CobB/MinD/ParA nucleotide binding domain	n/a;n/a;n/a	NA	NA
Ec-09_002410	chr_09	+	2725774	2731293	mRNA	Orn/DAP/Arg decarboxylase 2, N-terminal	GO:0003824	NA	NA
Ec-09_002420	chr_09	+	2732034	2734590	mRNA	Orn/DAP/Arg decarboxylase 2, C-terminal	GO:0003824	NA	NA
Ec-09_002680	chr_09	+	3023108	3048216	mRNA	Domain of unknown function DUF221	GO:0016020	NA	NA
Ec-09_002730	chr_09	-	3119528	3123078	mRNA	expressed unknown protein	n/a;n/a;n/a	NA	NA
Ec-09_003000	chr_09	-	3468511	3474979	mRNA	expressed unknown protein	n/a;n/a;n/a	NA	NA
Ec-09_003040	chr_09	+	3513161	3517918	mRNA	hypothetical protein	n/a;n/a;n/a	NA	NA
Ec-09_003060	chr_09	+	3531109	3541542	mRNA	MIT	n/a;n/a;n/a	NA	KOG0739
Ec-09_003180	chr_09	-	3608815	3634356	mRNA	Peptidase M1, alanyl aminopeptidase, C-terminal	GO:0004179;GO:0008270	NA	KOG1046
Ec-09_003250	chr_09	-	3706638	3711127	mRNA	Hypothetical protein	n/a;n/a;n/a	NA	NA
Ec-09_003260	chr_09	+	3711234	3717344	mRNA	Ubiquitin-conjugating enzyme E2	GO:0019787;GO:0043687;GO:0051246	NA	KOG0427
Ec-09_003270	chr_09	-	3717442	3720949	mRNA	Alpha/Beta hydrolase fold	GO:0006457;GO:0031072;GO:0051082	NA	NA
Ec-09_003280	chr_09	+	3722912	3724973	mRNA	Zinc finger, RING/FYVE/PHD-type	GO:0005622;GO:0008270	NA	NA
Ec-09_003430	chr_09	+	3890674	3902015	mRNA	Zinc finger, RING/FYVE/PHD-type	GO:0008270	NA	NA
Ec-09_003440	chr_09	-	3902026	3905571	mRNA	Protein of unknown function DUF3508	n/a;n/a;n/a	NA	NA
Ec-09_003480	chr_09	-	3952056	3960327	mRNA	Histidine kinase-like ATPase, C-terminal domain	GO:0005524	NA	NA
Ec-09_003590	chr_09	-	4028954	4057196	mRNA	Ion transport domain	GO:0005216;GO:0006811;GO:0016020;GO:0055085	NA	NA
Ec-09_003690	chr_09	-	4200099	4201515	mRNA	expressed unknown protein	n/a;n/a;n/a	NA	NA
Ec-09_003700	chr_09	+	4201668	4202286	mRNA	Hypothetical protein	n/a;n/a;n/a	NA	NA
Ec-09_003710	chr_09	-	4202849	4206620	mRNA	Actin-related protein 2/3 complex subunit 2	GO:0005885;GO:0015629;GO:0030833;GO:0034314	NA	KOG2826
Ec-09_003730	chr_09	+	4213285	4220983	mRNA	conserved unknown protein	n/a;n/a;n/a	NA	NA
Ec-09_003800	chr_09	+	4321396	4326137	mRNA	Ammonium/urea transporter	GO:0006810;GO:0008519;GO:0016020;n/a	NA	NA
Ec-09_003840	chr_09	+	4388244	4396745	mRNA	Ran GTPase	GO:0003924;GO:0005525;GO:0006184;GO:0006886;GO:0006913;GO:0007165	NA	NA
Ec-09_003910	chr_09	-	4432831	4435575	mRNA	Hypothetical protein	n/a;n/a;n/a	NA	NA
Ec-09_003920	chr_09	-	4438143	4446432	mRNA	Zinc finger, FYVE/PHD-type	GO:0005515;GO:0008270	NA	NA
Ec-09_004060	chr_09	-	4590602	4597949	mRNA	Peptidase C48, SUMO/Sentrin/Ubl1	GO:0006508;GO:0008234	NA	NA
Ec-09_004080	chr_09	-	4617276	4628728	mRNA	WD40-repeat-containing domain	GO:0005515	NA	NA
Ec-09_004100	chr_09	-	4638807	4641603	mRNA	hypothetical protein	n/a;n/a;n/a	NA	NA
Ec-09_004260	chr_09	+	4802691	4808782	mRNA	Pectin lyase fold	n/a;n/a;n/a	NA	NA
Ec-09_004280	chr_09	-	4825672	4835366	mRNA	Rieske [2Fe-2S] iron-sulphur domain	GO:0016491;GO:0051537;GO:0055114	NA	NA
Ec-09_004290	chr_09	-	4836951	4838482	mRNA	hypothetical protein	n/a;n/a;n/a	NA	NA
Ec-09_004370	chr_09	+	4933060	4944062	mRNA	similar to TNF receptor associated factor 4	GO:0008270;n/a	NA	NA
Ec-09_004400	chr_09	-	4998198	5008416	mRNA	Hypothetical leucine rich repeat protein	NA	NA	NA
Ec-09_004590	chr_09	+	5171155	5177776	mRNA	Thioredoxin-like fold	n/a;n/a;n/a	NA	NA
Ec-09_004600	chr_09	-	5178209	5181997	mRNA	Protein of unknown function DUF2358	n/a;n/a;n/a	NA	NA
Ec-09_004610	chr_09	+	5182994	5222449	mRNA	Ankyrin repeat-containing domain	n/a;n/a;n/a	NA	NA
Ec-09_004650	chr_09	-	5270809	5282148	mRNA	Peptidase A22B, signal peptide peptidase	GO:0004190;GO:0016021	NA	NA
Ec-09_004660	chr_09	+	5283046	5289687	mRNA	hypothetical protein	n/a;n/a;n/a	NA	NA
Ec-09_004670	chr_09	+	5292070	5304631	mRNA	hypothetical protein	n/a;n/a;n/a	NA	NA
Ec-09_004800	chr_09	+	5462242	5470438	mRNA	RHD3/Sey1	NA	NA	NA
Ec-09_004830	chr_09	+	5552664	5566008	mRNA	Ankyrin repeat-containing domain	n/a;n/a;n/a	NA	NA
Ec-09_004840	chr_09	+	5566688	5580513	mRNA	RNA recognition motif domain, eukaryote	GO:0003676	NA	NA
Ec-10_000080	chr_10	-	83241	91509	mRNA	conserved unknown protein	n/a;n/a;n/a	NA	NA
Ec-10_000110	chr_10	+	138444	142663	mRNA	conserved unknown protein	n/a;n/a;n/a	NA	NA
Ec-10_000120	chr_10	-	143184	145349	mRNA	conserved unknown protein	NA	NA	NA
Ec-10_000140	chr_10	-	153228	185484	mRNA	Armadillo-type fold	GO:0005488	NA	NA
Ec-10_000160	chr_10	+	207477	212950	mRNA	expressed unknown protein	n/a;n/a;n/a	NA	NA
Ec-10_000180	chr_10	+	234317	239186	mRNA	Protein of unknown function DUF962	n/a;n/a;n/a	NA	NA
Ec-10_000190	chr_10	+	239188	244692	mRNA	Membrane-associated, eicosanoid/glutathione metabolism (MAPEG) protein	n/a;n/a;n/a	NA	NA
Ec-10_000280	chr_10	+	343302	345429	mRNA	Hypothetical protein	n/a;n/a;n/a	NA	NA
Ec-10_000290	chr_10	-	345581	381879	mRNA	expressed unknown protein	n/a;n/a;n/a	NA	NA
Ec-10_000370	chr_10	+	453077	454190	mRNA	Ankyrin repeat-containing domain	n/a;n/a;n/a	NA	NA
Ec-10_000380	chr_10	-	455557	461539	mRNA	DOMON domain	GO:0004500;GO:0006548	NA	NA
Ec-10_000430	chr_10	+	490599	512228	mRNA	EF-hand domain pair	n/a;n/a;n/a	NA	KOG1721
Ec-10_000450	chr_10	-	518774	519662	mRNA	Hypothetical protein	n/a;n/a;n/a	NA	NA
Ec-10_000460	chr_10	-	524610	526903	mRNA	conserved unknown protein	n/a;n/a;n/a	NA	NA
Ec-10_000490	chr_10	-	543318	552484	mRNA	conserved unknown protein	n/a;n/a;n/a	NA	NA
Ec-10_000550	chr_10	+	616010	625105	mRNA	Histidine kinase-like ATPase, C-terminal domain	GO:0005524	NA	KOG0019
Ec-10_000560	chr_10	-	625359	631837	mRNA	Brix domain	n/a;n/a;n/a	NA	NA
Ec-10_000570	chr_10	-	632946	649236	mRNA	LRR-GTPase of the ROCO family	GO:0005622;GO:0005525;GO:0007264	NA	NA
Ec-10_000610	chr_10	+	685081	689521	mRNA	hypothetical protein	NA	NA	NA
Ec-10_000640	chr_10	+	715343	723104	mRNA	Serine/threonine/dual specificity protein kinase, catalytic domain	GO:0004672;GO:0005524;GO:0006468	NA	NA
Ec-10_000650	chr_10	+	725188	730970	mRNA	hypothetical protein	n/a;n/a;n/a	NA	NA
Ec-10_000660	chr_10	-	731899	737977	mRNA	hypothetical protein	n/a;n/a;n/a	NA	NA
Ec-10_000720	chr_10	-	784743	787964	mRNA	S-adenosyl-L-methionine-dependent methyltransferase	GO:0008152;GO:0008168	NA	NA
Ec-10_000780	chr_10	+	836582	851316	mRNA	Glutaminyl-tRNA Synthetase	GO:0000166;GO:0004812;GO:0004819;GO:0005524;GO:0005737;GO:0006412;GO:0006418;GO:0006425	NA	KOG1148
Ec-10_001310	chr_10	-	1400007	1402612	mRNA	Protein kinase domain	GO:0004672;GO:0005524;GO:0006468	NA	KOG0660
Ec-10_001320	chr_10	+	1402871	1407983	mRNA	NAD(P)-binding domain	GO:0003824;GO:0005488;GO:0008152;n/a	NA	NA
Ec-10_001330	chr_10	-	1409012	1413317	mRNA	Glutathione S-transferase, C-terminal-like	n/a;n/a;n/a	NA	NA
Ec-10_001340	chr_10	-	1414256	1425763	mRNA	EF-hand domain pair	GO:0005509	NA	NA
Ec-10_001440	chr_10	-	1517644	1527258	mRNA	DNA polymerase, palm domain	GO:0000166;GO:0003676;GO:0003677;GO:0003887;GO:0006139;GO:0006260	NA	NA
Ec-10_001480	chr_10	-	1540381	1548005	mRNA	2-succinylbenzoate--CoA ligase-like	GO:0008152;GO:0003824	NA	KOG1176
Ec-10_001590	chr_10	-	1625282	1629308	mRNA	EF-hand domain	GO:0005509	NA	NA
Ec-10_001600	chr_10	+	1629459	1634099	mRNA	expressed unknown protein	n/a;n/a;n/a	NA	NA
Ec-10_001690	chr_10	+	1698568	1702477	mRNA	conserved unknown protein	n/a;n/a;n/a	NA	NA
Ec-10_001700	chr_10	-	1703238	1718850	mRNA	Mannosyl-oligosaccharide 1,2-alpha-mannosidase, family GH47	GO:0004571;GO:0005509;GO:0016020	NA	KOG2204
Ec-10_001880	chr_10	-	1877809	1879767	mRNA	Hypothetical protein	n/a;n/a;n/a	NA	NA
Ec-10_001890	chr_10	+	1879942	1890247	mRNA	possible NAD/NADP octopine/nopaline dehydrogenase	GO:0003824;GO:0005488;GO:0008152	NA	NA
Ec-10_001940	chr_10	+	1966850	1971473	mRNA	60S ribosomal protein L28	GO:0005840;GO:0006412;GO:0005622;GO:0003735	NA	NA
Ec-10_001950	chr_10	+	1972511	1976151	mRNA	Cupin 2, conserved barrel	n/a;n/a;n/a	NA	NA
Ec-10_001960	chr_10	-	1976882	1978818	mRNA	hypothetical protein	n/a;n/a;n/a	NA	NA
Ec-10_001970	chr_10	+	1979062	1982985	mRNA	Protein of unknown function DUF2358	n/a;n/a;n/a	NA	NA
Ec-10_001980	chr_10	-	1983072	1998724	mRNA	Histone deacetylase domain	NA	NA	NA
Ec-10_002080	chr_10	+	2154713	2161780	mRNA	Actin family	GO:0005515	NA	NA
Ec-10_002100	chr_10	-	2174267	2179686	mRNA	conserved unknown protein	GO:0005515	NA	NA
Ec-10_002110	chr_10	-	2179840	2195024	mRNA	EXS conserved domain	GO:0016021	NA	NA
Ec-10_002140	chr_10	-	2212410	2217433	mRNA	WD40/YVTN repeat-like-containing domain	GO:0005515	NA	NA
Ec-10_002150	chr_10	+	2218621	2224160	mRNA	WD40 repeat	GO:0005515	NA	NA
Ec-10_002170	chr_10	-	2240228	2278394	mRNA	Chromo domain	GO:0003677;GO:0005524;GO:0004386;GO:0003676	NA	NA
Ec-10_002490	chr_10	-	2610209	2619754	mRNA	expressed unknown protein	n/a;n/a;n/a	NA	NA
Ec-10_002680	chr_10	+	2770571	2780298	mRNA	Serine/threonine/dual specificity protein kinase, catalytic domain	GO:0004672;GO:0005524;GO:0006468	NA	NA
Ec-10_002820	chr_10	-	2899210	2900069	mRNA	Ankyrin repeat-containing domain	n/a;n/a;n/a	NA	NA
Ec-10_002830	chr_10	+	2900491	2913159	mRNA	RGS domain	GO:0038032	NA	NA
Ec-10_002850	chr_10	-	2919665	2925562	mRNA	Hypothetical leucine rich repeat protein	NA	NA	NA
Ec-10_002860	chr_10	+	2925970	2932712	mRNA	hypothetical protein	n/a;n/a;n/a	NA	NA
Ec-10_002890	chr_10	-	2959476	2966388	mRNA	RNA recognition motif domain	GO:0003676	NA	NA
Ec-10_002940	chr_10	-	3012913	3022926	mRNA	Protein phosphatase 4 core regulatory subunit R2	n/a;n/a;n/a	NA	NA
Ec-10_003070	chr_10	-	3149845	3165524	mRNA	Metallo-peptidase family M12B Reprolysin-like	GO:0016020;GO:0008237;GO:0006508;GO:0030154;GO:0008270	NA	NA
Ec-10_003080	chr_10	-	3172721	3175364	mRNA	Hypothetical protein	n/a;n/a;n/a	NA	NA
Ec-10_003100	chr_10	-	3184037	3189312	mRNA	von Willebrand factor, type A	n/a;n/a;n/a	NA	NA
Ec-10_003120	chr_10	-	3202685	3205858	mRNA	Hypothetical protein	n/a;n/a;n/a	NA	NA
Ec-10_003130	chr_10	+	3205986	3209341	mRNA	Ankyrin repeats, transient-receptor-potential calcium channel	GO:0005515	NA	NA
Ec-10_003140	chr_10	+	3210140	3215067	mRNA	hypothetical protein	n/a;n/a;n/a	NA	NA
Ec-10_003150	chr_10	+	3218996	3223646	mRNA	conserved unknown protein	n/a;n/a;n/a	NA	NA
Ec-10_003230	chr_10	-	3287215	3295322	mRNA	Peptidase C19, ubiquitin-specific peptidase, DUSP domain	GO:0004843	NA	NA
Ec-10_003260	chr_10	-	3320361	3326090	mRNA	P-loop containing nucleoside triphosphate hydrolase	n/a;n/a;n/a	NA	NA
Ec-10_003300	chr_10	+	3360567	3363257	mRNA	expressed unknown protein	n/a;n/a;n/a	NA	NA
Ec-10_003350	chr_10	-	3426650	3433434	mRNA	Zinc finger, U1-type	GO:0003676;GO:0008270	NA	NA
Ec-10_003370	chr_10	-	3454272	3468961	mRNA	hypothetical protein	n/a;n/a;n/a	NA	NA
Ec-10_003380	chr_10	-	3471964	3477262	mRNA	hypothetical protein	n/a;n/a;n/a	NA	NA
Ec-10_003390	chr_10	-	3482384	3496467	mRNA	expressed unknown protein	GO:0005215;GO:0006810;GO:0016020;GO:0055085	NA	NA
Ec-10_003470	chr_10	-	3514088	3519989	mRNA	Bifunctional glycosyltransferase, family GT74 / family GT2	NA	NA	NA
Ec-10_003520	chr_10	-	3582319	3591491	mRNA	conserved unknown protein	n/a;n/a;n/a	NA	NA
Ec-10_003600	chr_10	-	3654303	3664021	mRNA	Ribosomal RNA large subunit methyltransferase RlmN/Cfr	GO:0005737;GO:0006364;GO:0008173	NA	NA
Ec-10_003760	chr_10	-	3816818	3818346	mRNA	Hypothetical protein	n/a;n/a;n/a	NA	NA
Ec-10_003770	chr_10	+	3818348	3828623	mRNA	P-loop containing nucleoside triphosphate hydrolase	GO:0005524;GO:0016887	NA	NA
Ec-10_003800	chr_10	+	3854496	3880374	mRNA	Cytochrome b5-like heme/steroid binding domain	GO:0020037	NA	NA
Ec-10_003830	chr_10	+	3908487	3915384	mRNA	expressed unknown protein	n/a;n/a;n/a	NA	NA
Ec-10_003840	chr_10	-	3916794	3920195	mRNA	hypothetical protein	n/a;n/a;n/a	NA	NA
Ec-10_003880	chr_10	+	3967362	3978525	mRNA	conserved unknown protein	n/a;n/a;n/a	NA	NA
Ec-10_004010	chr_10	-	4108497	4122445	mRNA	Galactose-3-O-sulfotransferase	GO:0001733;GO:0005794;GO:0009058;GO:0016021	NA	NA
Ec-10_004020	chr_10	-	4124155	4127042	mRNA	Ribonuclease H-like domain	GO:0003676	NA	NA
Ec-10_004040	chr_10	-	4137889	4143608	mRNA	AAA family ATPase	GO:0004252;GO:0006508;GO:0004289	NA	NA
Ec-10_004080	chr_10	-	4165698	4170359	mRNA	Protein of unknown function DUF2306, membrane	n/a;n/a;n/a	NA	NA
Ec-10_004090	chr_10	+	4170499	4180859	mRNA	conserved unknown protein	n/a;n/a;n/a	NA	NA
Ec-10_004140	chr_10	+	4224822	4238233	mRNA	Like-Sm (LSM) domain	GO:0016020;GO:0055085;n/a	NA	KOG4629
Ec-10_004150	chr_10	-	4238679	4254463	mRNA	Mechanosensitive ion channel MscS	GO:0016020;GO:0055085	NA	KOG4629
Ec-10_004200	chr_10	-	4305196	4306634	mRNA	Hypothetical protein	n/a;n/a;n/a	NA	NA
Ec-10_004210	chr_10	+	4306755	4308320	mRNA	imm upregulated 12	GO:0016787	NA	NA
Ec-10_004260	chr_10	-	4345505	4348708	mRNA	conserved unknown protein	n/a;n/a;n/a	NA	NA
Ec-10_004270	chr_10	+	4350498	4365740	mRNA	Atlastin, dynamin-related GTPase	GO:0005525;GO:0003924	NA	NA
Ec-10_004310	chr_10	+	4385808	4398590	mRNA	conserved unknown protein	GO:0006118;GO:0009055;GO:0016491	NA	NA
Ec-10_004510	chr_10	+	4606551	4610043	mRNA	hypothetical protein	n/a;n/a;n/a	NA	NA
Ec-10_004590	chr_10	-	4707083	4712141	mRNA	Ribosomal protein L11, bacterial-type	GO:0003735;GO:0005840;GO:0006412	NA	NA
Ec-10_004600	chr_10	-	4713445	4726996	mRNA	Ankyrin Repeat Transient Receptor Potential Channel	NA	NA	KOG3614
Ec-10_004620	chr_10	+	4763564	4767958	mRNA	Hypothetical protein	n/a;n/a;n/a	NA	NA
Ec-10_004840	chr_10	-	4972474	4977940	mRNA	hypothetical protein	n/a;n/a;n/a	NA	NA
Ec-10_004850	chr_10	-	4977942	4979858	mRNA	Hypothetical protein	n/a;n/a;n/a	NA	NA
Ec-10_004860	chr_10	-	4980217	4990404	mRNA	D-isomer specific 2-hydroxyacid dehydrogenase, NAD-binding domain	GO:0051287;GO:0055114	NA	NA
Ec-10_004870	chr_10	-	4990406	4993955	mRNA	PDCD5-related protein	GO:0003677	NA	NA
Ec-10_005010	chr_10	+	5101785	5106331	mRNA	conserved unknown protein	n/a;n/a;n/a	NA	NA
Ec-10_005020	chr_10	+	5106759	5143539	mRNA	Dynein heavy chain, coiled coil stalk	n/a;n/a;n/a	NA	KOG3595
Ec-10_005240	chr_10	-	5327605	5331378	mRNA	rRNA small subunit methyltransferase G	GO:0005737;GO:0006364;GO:0008649	NA	NA
Ec-10_005250	chr_10	+	5331735	5341077	mRNA	Zinc finger, HIT-type	n/a;n/a;n/a	NA	NA
Ec-10_005270	chr_10	+	5349437	5356435	mRNA	S-adenosyl-L-methionine-dependent methyltransferase	n/a;n/a;n/a	NA	NA
Ec-10_005280	chr_10	-	5356680	5370756	mRNA	Pleckstrin homology domain	NA	NA	NA
Ec-10_005310	chr_10	+	5395648	5399017	mRNA	Ankyrin repeat-containing domain	n/a;n/a;n/a	NA	NA
Ec-10_005320	chr_10	-	5401606	5406137	mRNA	RNA recognition motif domain	GO:0003676	NA	NA
Ec-10_005420	chr_10	+	5518814	5524109	mRNA	Phox homologous domain	GO:0035091	NA	NA
Ec-10_005430	chr_10	-	5524224	5529227	mRNA	conserved unknown protein	n/a;n/a;n/a	NA	NA
Ec-10_005570	chr_10	+	5647908	5659725	mRNA	Protein kinase-like domain	GO:0016772	NA	NA
Ec-10_005740	chr_10	+	5827729	5840082	mRNA	NAD(P)H-Nitrate reductase	GO:0016491;GO:0030151;GO:0055114	NA	NA
Ec-10_005760	chr_10	+	5840396	5841987	mRNA	Hypothetical protein	n/a;n/a;n/a	NA	NA
Ec-10_005770	chr_10	-	5842339	5853543	mRNA	expressed unknown protein	n/a;n/a;n/a	NA	NA
Ec-10_005780	chr_10	+	5858196	5860320	mRNA	YbeD-like domain	n/a;n/a;n/a	NA	NA
Ec-10_005790	chr_10	-	5861490	5871036	mRNA	Rab3GAP regulatory subunit, C-terminal	n/a;n/a;n/a	NA	NA
Ec-10_005850	chr_10	-	5930081	5931639	mRNA	Hypothetical protein	n/a;n/a;n/a	NA	NA
Ec-10_005860	chr_10	+	5931686	5940468	mRNA	Protein of unknown function DUF583	n/a;n/a;n/a	NA	NA
Ec-10_006130	chr_10	+	6223852	6233926	mRNA	Pyridine nucleotide-disulphide oxidoreductase, dimerisation domain	GO:0045454;GO:0055114	NA	NA
Ec-10_006260	chr_10	+	6300690	6306633	mRNA	conserved unknown protein	GO:0008152;GO:0016740;n/a	NA	NA
Ec-10_006270	chr_10	-	6309005	6310126	mRNA	Hypothetical protein	n/a;n/a;n/a	NA	NA
Ec-11_000100	chr_11	+	139162	151039	mRNA	Tetratricopeptide-like helical domain	GO:0005515	NA	NA
Ec-11_000210	chr_11	-	245072	251384	mRNA	Tetratricopeptide-like helical domain	GO:0005515	NA	NA
Ec-11_000220	chr_11	+	251497	263871	mRNA	Similar to RNA Polymerase II CTD phosphatase Fcp1, putative	GO:0005622	NA	NA
Ec-11_000330	chr_11	+	359729	368956	mRNA	RmlC-like jelly roll fold	n/a;n/a;n/a	NA	NA
Ec-11_000340	chr_11	+	371105	381177	mRNA	expressed unknown protein	n/a;n/a;n/a	NA	NA
Ec-11_000350	chr_11	-	381777	394743	mRNA	Cyclic nucleotide-binding-like	n/a;n/a;n/a	NA	NA
Ec-11_000470	chr_11	-	502655	503530	mRNA	hypothetical protein	n/a;n/a;n/a	NA	NA
Ec-11_000480	chr_11	-	503540	511748	mRNA	EF-hand domain pair	n/a;n/a;n/a	NA	NA
Ec-11_000610	chr_11	-	607288	617379	mRNA	Glycosyltransferase AER61, uncharacterised	GO:0016757	NA	NA
Ec-11_000620	chr_11	+	617584	626521	mRNA	Peptidase S54, rhomboid	GO:0004252;GO:0006508;GO:0016021	NA	NA
Ec-11_000650	chr_11	+	647744	653518	mRNA	Amine oxidase	GO:0016491;GO:0055114	NA	NA
Ec-11_000730	chr_11	+	760976	778370	mRNA	conserved unknown protein	n/a;n/a;n/a	NA	NA
Ec-11_001180	chr_11	+	1235025	1241403	mRNA	Cyclin-like	n/a;n/a;n/a	NA	NA
Ec-11_001190	chr_11	-	1241485	1247536	mRNA	Protein kinase-like domain	GO:0016772	NA	NA
Ec-11_001220	chr_11	+	1260406	1266225	mRNA	BTB/Kelch-associated	GO:0005515	NA	NA
Ec-11_001230	chr_11	-	1266855	1279222	mRNA	Alpha/Beta hydrolase fold	GO:0003824;GO:0004806;GO:0006629	NA	NA
Ec-11_001350	chr_11	-	1370470	1373719	mRNA	expressed unknown protein	n/a;n/a;n/a	NA	NA
Ec-11_001360	chr_11	+	1373853	1381614	mRNA	SUN domain	n/a;n/a;n/a	NA	NA
Ec-11_001390	chr_11	-	1431884	1446252	mRNA	Hypothetical leucine rich repeat protein	GO:0005515	NA	NA
Ec-11_001430	chr_11	-	1493850	1500845	mRNA	Galactose-3-O-sulfotransferase	GO:0001733;GO:0005794;GO:0009058;GO:0016021	NA	NA
Ec-11_001470	chr_11	+	1538924	1541291	mRNA	hypothetical protein	n/a;n/a;n/a	NA	NA
Ec-11_001480	chr_11	-	1541446	1546508	mRNA	hypothetical protein	n/a;n/a;n/a	NA	NA
Ec-11_001490	chr_11	+	1547530	1556907	mRNA	hypothetical protein	n/a;n/a;n/a	NA	NA
Ec-11_001740	chr_11	+	1860784	1864158	mRNA	expressed unknown protein	n/a;n/a;n/a	NA	NA
Ec-11_001780	chr_11	+	1948053	1951742	mRNA	conserved unknown protein	n/a;n/a;n/a	NA	NA
Ec-11_001790	chr_11	-	1951793	1958586	mRNA	hypothetical protein	n/a;n/a;n/a	NA	NA
Ec-11_001810	chr_11	+	1973885	1974457	mRNA	hypothetical protein	n/a;n/a;n/a	NA	NA
Ec-11_001820	chr_11	+	1978871	1988934	mRNA	Actin-related protein 10	GO:0005515	NA	NA
Ec-11_001840	chr_11	+	2017267	2019612	mRNA	Glycerate 3-kinase	NA	NA	NA
Ec-11_001850	chr_11	-	2020120	2024969	mRNA	Hypothetical leucine rich repeat protein	NA	NA	NA
Ec-11_002110	chr_11	-	2227514	2232786	mRNA	Protein kinase domain	GO:0004672;GO:0005524;GO:0006468	NA	NA
Ec-11_002240	chr_11	-	2383133	2393129	mRNA	hypothetical protein	n/a;n/a;n/a	NA	NA
Ec-11_002250	chr_11	+	2393253	2396699	mRNA	Sybindin-like protein	GO:0005801;GO:0006888	NA	NA
Ec-11_002260	chr_11	-	2396791	2399412	mRNA	expressed unknown protein	n/a;n/a;n/a	NA	NA
Ec-11_002440	chr_11	-	2557144	2564313	mRNA	P-loop containing nucleoside triphosphate hydrolase	n/a;n/a;n/a	NA	NA
Ec-11_002450	chr_11	-	2565925	2580797	mRNA	aldehyde dehydrogenase	GO:0004030;GO:0006081;GO:0008152;GO:0016491;GO:0055114	NA	KOG2456
Ec-11_002750	chr_11	+	2897916	2903947	mRNA	conserved unknown protein	n/a;n/a;n/a	NA	NA
Ec-11_002760	chr_11	-	2903984	2905560	mRNA	Protein of unknown function DUF1749	n/a;n/a;n/a	NA	NA
Ec-11_002770	chr_11	+	2907909	2911631	mRNA	Translation initiation factor SUI1	GO:0003743;GO:0006413	NA	NA
Ec-11_002780	chr_11	-	2912393	2923154	mRNA	Armadillo-type fold	GO:0005488	NA	NA
Ec-11_002860	chr_11	-	3034931	3037088	mRNA	conserved unknown protein	n/a;n/a;n/a	NA	NA
Ec-11_002920	chr_11	-	3093501	3105336	mRNA	THO complex, subunit THOC1	n/a;n/a;n/a	NA	NA
Ec-11_002930	chr_11	+	3106555	3118004	mRNA	UVR domain	GO:0005515	NA	NA
Ec-11_003000	chr_11	+	3173582	3182047	mRNA	hypothetical protein	n/a;n/a;n/a	NA	NA
Ec-11_003050	chr_11	-	3194224	3201382	mRNA	ATP synthase: assembly factor for F1 component	GO:0005743;GO:0033615	NA	NA
Ec-11_003240	chr_11	+	3345764	3350824	mRNA	RFT1	GO:0005319;GO:0006869;GO:0016021	NA	NA
Ec-11_003250	chr_11	+	3351666	3370155	mRNA	DOMON domain	GO:0004500;GO:0006548	NA	NA
Ec-11_003330	chr_11	-	3414050	3417213	mRNA	Hypothetical protein	n/a;n/a;n/a	NA	NA
Ec-11_003340	chr_11	+	3418096	3419856	mRNA	hypothetical protein	n/a;n/a;n/a	NA	NA
Ec-11_003350	chr_11	-	3429440	3442313	mRNA	conserved unknown protein	GO:0005488	NA	NA
Ec-11_003380	chr_11	-	3461051	3467621	mRNA	RGS domain	GO:0038032	NA	NA
Ec-11_003480	chr_11	-	3555560	3564499	mRNA	Tail specific protease	GO:0006508;GO:0008236	NA	NA
Ec-11_003530	chr_11	+	3617927	3618163	mRNA	hypothetical protein	n/a;n/a;n/a	NA	NA
Ec-11_003580	chr_11	+	3661645	3666984	mRNA	Protein-tyrosine phosphatase-like	GO:0006470;GO:0008138	NA	NA
Ec-11_003610	chr_11	-	3679888	3686558	mRNA	proton gradient regulation	n/a;n/a;n/a	NA	NA
Ec-11_003710	chr_11	-	3751021	3755197	mRNA	Peptidase C19, ubiquitin carboxyl-terminal hydrolase	GO:0006511;GO:0036459	NA	NA
Ec-11_003720	chr_11	-	3756053	3770051	mRNA	Ubiquitin carboxyl-terminal hydrolase USP	GO:0016579	NA	NA
Ec-11_003770	chr_11	-	3805844	3812368	mRNA	expressed unknown protein	n/a;n/a;n/a	NA	NA
Ec-11_004120	chr_11	-	4199170	4208378	mRNA	Homoserine dehydrogenase	GO:0004412;GO:0006520;GO:0055114	NA	KOG0455
Ec-11_004220	chr_11	+	4302257	4305804	mRNA	hypothetical protein	n/a;n/a;n/a	NA	NA
Ec-11_004310	chr_11	+	4392765	4397616	mRNA	Thioredoxin-like fold	n/a;n/a;n/a	NA	KOG0907
Ec-11_004320	chr_11	+	4398067	4405520	mRNA	Protein phosphatase 1, regulatory subunit, and related proteins	GO:0005515;n/a	NA	KOG0531
Ec-11_004420	chr_11	+	4473793	4476151	mRNA	Hypothetical protein	n/a;n/a;n/a	NA	NA
Ec-11_004540	chr_11	+	4565099	4570648	mRNA	Inorganic phosphate transporter Pho88	n/a;n/a;n/a	NA	NA
Ec-11_004560	chr_11	+	4571160	4577192	mRNA	conserved unknown protein	NA	NA	NA
Ec-11_004570	chr_11	-	4577194	4586971	mRNA	Protein kinase-like domain	GO:0016772	NA	NA
Ec-11_004700	chr_11	+	4727441	4731728	mRNA	expressed unknown protein	n/a;n/a;n/a	NA	NA
Ec-11_004710	chr_11	-	4733554	4748861	mRNA	Thioredoxin domain	GO:0045454	NA	KOG2689
Ec-11_004780	chr_11	-	4814049	4819937	mRNA	Glyoxalase/Bleomycin resistance protein/Dihydroxybiphenyl dioxygenase	n/a;n/a;n/a	NA	NA
Ec-11_004930	chr_11	-	4951858	4956429	mRNA	Hypothetical protein	n/a;n/a;n/a	NA	NA
Ec-11_004940	chr_11	-	4959612	4975412	mRNA	WD40 repeat	GO:0005515	NA	NA
Ec-11_005000	chr_11	-	5023740	5028060	mRNA	Homocysteine S-methyltransferase	GO:0008898	NA	KOG1579
Ec-11_005010	chr_11	+	5028158	5039890	mRNA	weakly similar to heat shock protein 70	NA	NA	NA
Ec-11_005020	chr_11	-	5040599	5045337	mRNA	Plectin/S10, N-terminal	n/a;n/a;n/a	NA	NA
Ec-11_005180	chr_11	-	5192028	5212212	mRNA	Mannuronan C-5-epimerase internal fragment	NA	NA	NA
Ec-11_005240	chr_11	+	5258753	5261459	mRNA	Hypothetical protein	n/a;n/a;n/a	NA	NA
Ec-11_005250	chr_11	+	5262717	5267519	mRNA	Myb domain, plants	GO:0003677;GO:0045449	NA	NA
Ec-11_005270	chr_11	+	5282539	5289159	mRNA	expressed unknown protein	n/a;n/a;n/a	NA	NA
Ec-11_005320	chr_11	+	5330237	5333667	mRNA	Hypothetical protein	n/a;n/a;n/a	NA	NA
Ec-11_005460	chr_11	+	5480712	5482083	mRNA	hypothetical protein	n/a;n/a;n/a	NA	NA
Ec-11_005470	chr_11	+	5482263	5484654	mRNA	Domain of unknown function DUF202	n/a;n/a;n/a	NA	NA
Ec-11_005480	chr_11	-	5484790	5491401	mRNA	LNS2, Lipin/Ned1/Smp2	n/a;n/a;n/a	NA	NA
Ec-11_005490	chr_11	+	5503384	5506823	mRNA	Ankyrin repeat-containing domain	n/a;n/a;n/a	NA	NA
Ec-11_005500	chr_11	+	5508445	5511539	mRNA	Hypothetical protein	n/a;n/a;n/a	NA	NA
Ec-11_005510	chr_11	+	5511541	5518206	mRNA	GDP-mannose 4,6-dehydratase	GO:0008446;GO:0019673	NA	NA
Ec-11_005640	chr_11	-	5607963	5610956	mRNA	Poly(ADP-ribose) polymerase, catalytic domain	GO:0003950	NA	NA
Ec-11_005680	chr_11	-	5641467	5650865	mRNA	HAD-like domain	n/a;n/a;n/a	NA	NA
Ec-11_005770	chr_11	-	5737355	5749047	mRNA	conserved unknown protein	n/a;n/a;n/a	NA	NA
Ec-11_005790	chr_11	+	5771915	5775751	mRNA	Hypothetical protein	n/a;n/a;n/a	NA	NA
Ec-11_005800	chr_11	-	5775864	5791938	mRNA	Cyclic nucleotide-binding domain	n/a;n/a;n/a	NA	KOG0616
Ec-11_005810	chr_11	-	5792620	5799335	mRNA	Domain of unknown function DUF292, eukaryotic	n/a;n/a;n/a	NA	NA
Ec-11_005820	chr_11	+	5799495	5804661	mRNA	Chorismate synthase	GO:0004107;GO:0009073	NA	KOG4492
Ec-11_005840	chr_11	+	5830061	5831844	mRNA	hypothetical protein	n/a;n/a;n/a	NA	NA
Ec-11_005890	chr_11	+	5883557	5887422	mRNA	EF-hand domain pair	n/a;n/a;n/a	NA	NA
Ec-11_005900	chr_11	-	5888161	5893143	mRNA	expressed unknown protein	n/a;n/a;n/a	NA	NA
Ec-11_006260	chr_11	+	6201836	6204186	mRNA	HSP20-like chaperone	n/a;n/a;n/a	NA	NA
Ec-11_006270	chr_11	-	6205155	6213482	mRNA	homoserine kinase	GO:0004413;GO:0005524;GO:0006566	NA	KOG1537
Ec-11_006300	chr_11	+	6266540	6267274	mRNA	expressed unknown protein	n/a;n/a;n/a	NA	NA
Ec-12_000100	chr_12	+	101138	105885	mRNA	expressed unknown protein	n/a;n/a;n/a	NA	NA
Ec-12_000120	chr_12	-	136292	143027	mRNA	Transcription factor IIS, N-terminal	GO:0003677;GO:0005634;GO:0006351	NA	NA
Ec-12_000130	chr_12	+	143088	145908	mRNA	Protein of unknown function DUF1077, TMEM85	n/a;n/a;n/a	NA	NA
Ec-12_000360	chr_12	+	348383	356799	mRNA	Mannuronan C-5-epimerase	NA	NA	NA
Ec-12_000980	chr_12	-	971645	973137	mRNA	Zinc finger, RING/FYVE/PHD-type	GO:0046872	NA	NA
Ec-12_001190	chr_12	-	1114335	1114835	mRNA	Hypothetical protein	n/a;n/a;n/a	NA	NA
Ec-12_001550	chr_12	-	1541024	1548148	mRNA	Prenylcysteine lyase	GO:0016670;GO:0030328;GO:0055114	NA	NA
Ec-12_001600	chr_12	+	1580582	1580962	mRNA	WW domain	GO:0005515	NA	NA
Ec-12_001610	chr_12	-	1583802	1588465	mRNA	expressed unknown protein	n/a;n/a;n/a	NA	NA
Ec-12_001620	chr_12	-	1590858	1596399	mRNA	Hypothetical protein	n/a;n/a;n/a	NA	NA
Ec-12_001880	chr_12	+	1799200	1803276	mRNA	HhH-GPD domain	GO:0006284	NA	NA
Ec-12_001890	chr_12	-	1804405	1808688	mRNA	Ankyrin repeat-containing domain	n/a;n/a;n/a	NA	NA
Ec-12_002010	chr_12	+	1884907	1896302	mRNA	Transglutaminase-like	n/a;n/a;n/a	NA	NA
Ec-12_002060	chr_12	-	1914658	1919687	mRNA	P-loop containing nucleoside triphosphate hydrolase	GO:0005524;GO:0006139;GO:0019201;GO:0019205	NA	NA
Ec-12_002070	chr_12	+	1919905	1921949	mRNA	Hypothetical protein	n/a;n/a;n/a	NA	NA
Ec-12_002080	chr_12	+	1921951	1926455	mRNA	hypothetical protein	n/a;n/a;n/a	NA	NA
Ec-12_002100	chr_12	+	1936630	1943723	mRNA	EsV-1-7 domain protein	NA	NA	NA
Ec-12_002210	chr_12	-	2033554	2040913	mRNA	MIF4G-like, type 3	GO:0003723;GO:0005515	NA	NA
Ec-12_002360	chr_12	+	2119784	2125061	mRNA	conserved unknown protein	n/a;n/a;n/a	NA	NA
Ec-12_002450	chr_12	-	2220649	2224552	mRNA	Nucleic acid-binding, OB-fold	GO:0003735;GO:0005622;GO:0005840;GO:0006412	NA	NA
Ec-12_002460	chr_12	+	2224715	2229260	mRNA	Zinc finger, RING/FYVE/PHD-type	GO:0005515;GO:0008270;n/a	NA	NA
Ec-12_002470	chr_12	-	2229744	2233990	mRNA	expressed unknown protein	n/a;n/a;n/a	NA	NA
Ec-12_002540	chr_12	+	2268465	2279961	mRNA	Phosphofructokinase	GO:0003872;GO:0006002;GO:0006096	NA	NA
Ec-12_002590	chr_12	-	2300795	2325090	mRNA	Anoctamin	n/a;n/a;n/a	NA	NA
Ec-12_002660	chr_12	+	2387467	2398718	mRNA	P-loop containing nucleoside triphosphate hydrolase	n/a;n/a;n/a	NA	KOG0337
Ec-12_002750	chr_12	+	2462554	2464199	mRNA	Hypothetical protein	n/a;n/a;n/a	NA	NA
Ec-12_003570	chr_12	+	3321669	3327831	mRNA	Hypothetical protein	n/a;n/a;n/a	NA	NA
Ec-12_003700	chr_12	+	3476862	3485670	mRNA	conserved unknown protein	n/a;n/a;n/a	NA	NA
Ec-12_003720	chr_12	+	3499234	3504303	mRNA	Hypothetical protein	n/a;n/a;n/a	NA	NA
Ec-12_003890	chr_12	-	3615011	3618558	mRNA	Heat shock factor (HSF)-type, DNA-binding	GO:0003700;GO:0005634;GO:0006355;GO:0043565	NA	NA
Ec-12_003900	chr_12	-	3619557	3630862	mRNA	CDC48 domain 2-like	GO:0005488;GO:0005524	NA	NA
Ec-12_003920	chr_12	-	3643061	3647743	mRNA	Bromodomain	GO:0005515	NA	NA
Ec-12_004030	chr_12	+	3747238	3754082	mRNA	Tetratricopeptide repeat protein 8	GO:0034464;GO:0035058	NA	KOG1129
Ec-12_004050	chr_12	-	3759234	3764366	mRNA	40S ribosomal protein S25	NA	NA	NA
Ec-12_004060	chr_12	+	3764479	3771339	mRNA	PTHB1, C-terminal domain	n/a;n/a;n/a	NA	NA
Ec-12_004070	chr_12	+	3771472	3777772	mRNA	Fructose-1,6-bisphosphatase class 1/Sedoheputulose-1,7-bisphosphatase	GO:0005975;GO:0042132;GO:0042578	NA	NA
Ec-12_004080	chr_12	-	3777933	3789631	mRNA	ER degradation-enhancing alpha-mannosidase-like 1, family GH47	GO:0004571;GO:0005509;GO:0016020	NA	KOG2431
Ec-12_004090	chr_12	+	3790397	3802361	mRNA	Protein of unknown function DUF2419	n/a;n/a;n/a	NA	NA
Ec-12_004120	chr_12	+	3873021	3875271	mRNA	Hypothetical protein	n/a;n/a;n/a	NA	NA
Ec-12_004130	chr_12	-	3875724	3877506	mRNA	Poly(ADP-ribose) polymerase, catalytic domain	GO:0003950	NA	NA
Ec-12_004140	chr_12	-	3878361	3886719	mRNA	Poly(ADP-ribose) polymerase, catalytic domain	GO:0003950	NA	NA
Ec-12_004150	chr_12	+	3886971	3895901	mRNA	Alpha-hydroxy acid dehydrogenase, FMN-dependent	GO:0010181;GO:0016491;GO:0055114	NA	KOG0538
Ec-12_004270	chr_12	+	3991399	4002588	mRNA	Protein kinase-like domain	GO:0016772	NA	NA
Ec-12_004430	chr_12	+	4133628	4139614	mRNA	Poly(ADP-ribose) polymerase, catalytic domain	GO:0003950	NA	NA
Ec-12_004610	chr_12	+	4294583	4304549	mRNA	TRIC channel	GO:0005261;GO:0015672;GO:0016020	NA	NA
Ec-12_004740	chr_12	+	4399726	4404030	mRNA	expressed unknown protein	n/a;n/a;n/a	NA	NA
Ec-12_004750	chr_12	+	4407423	4411937	mRNA	Zinc finger, RING/FYVE/PHD-type	n/a;n/a;n/a	NA	NA
Ec-12_004780	chr_12	+	4426867	4427319	mRNA	Hypothetical protein	n/a;n/a;n/a	NA	NA
Ec-12_004790	chr_12	-	4428342	4436760	mRNA	conserved unknown protein	GO:0003700;GO:0005634;GO:0006355;GO:0008270;n/a	NA	NA
Ec-12_004800	chr_12	-	4439911	4443607	mRNA	expressed unknown protein	n/a;n/a;n/a	NA	NA
Ec-12_004980	chr_12	+	4586990	4595415	mRNA	Zinc finger, DHHC-type, palmitoyltransferase	GO:0008270	NA	NA
Ec-12_005160	chr_12	+	4759436	4770309	mRNA	Phox homologous domain	GO:0035091	NA	NA
Ec-12_005190	chr_12	+	4798867	4803166	mRNA	expressed unknown protein	n/a;n/a;n/a	NA	NA
Ec-12_005200	chr_12	-	4805973	4813683	mRNA	Tetratricopeptide-like helical domain	GO:0005515	NA	NA
Ec-12_005230	chr_12	+	4835211	4838351	mRNA	Ankyrin repeat-containing domain	n/a;n/a;n/a	NA	NA
Ec-12_005240	chr_12	-	4838812	4848395	mRNA	NAD(P)-binding domain	GO:0003824;GO:0005488;GO:0008152	NA	NA
Ec-12_005270	chr_12	-	4862816	4864955	mRNA	expressed unknown protein	n/a;n/a;n/a	NA	NA
Ec-12_005280	chr_12	+	4865099	4868247	mRNA	Acyl-CoA N-acyltransferase	n/a;n/a;n/a	NA	NA
Ec-12_005290	chr_12	-	4869067	4872709	mRNA	Zinc/iron permease	GO:0016020;GO:0030001;GO:0046873;GO:0055085	NA	KOG1558
Ec-12_005310	chr_12	+	4876366	4876978	mRNA	Zinc/iron permease	GO:0016020;GO:0030001;GO:0046873;GO:0055085	NA	NA
Ec-12_005320	chr_12	-	4881470	4885040	mRNA	expressed unknown protein	n/a;n/a;n/a	NA	NA
Ec-12_005330	chr_12	-	4885068	4890836	mRNA	CRAL-TRIO domain	n/a;n/a;n/a	NA	NA
Ec-12_005340	chr_12	+	4890887	4907067	mRNA	hypothetical protein	n/a;n/a;n/a	NA	NA
Ec-12_005390	chr_12	+	4927436	4934173	mRNA	Protein of unknown function DUF1499	n/a;n/a;n/a	NA	NA
Ec-12_005410	chr_12	-	4943447	4950863	mRNA	UV radiation resistance protein/autophagy-related protein 14	GO:0010508	NA	NA
Ec-12_005520	chr_12	-	5019737	5025347	mRNA	Branched-chain amino acid aminotransferase II	GO:0004084;GO:0009081	NA	KOG0975
Ec-12_005760	chr_12	-	5252176	5258789	mRNA	Basic-leucine zipper domain	GO:0003700;GO:0006355;GO:0043565	NA	NA
Ec-12_005880	chr_12	-	5346633	5352510	mRNA	DNA/RNA-binding protein Kin17, conserved domain	GO:0005622;GO:0008270;n/a	NA	KOG2837
Ec-12_005890	chr_12	+	5352667	5359640	mRNA	Argininosuccinate lyase	GO:0004056;GO:0042450	NA	NA
Ec-12_005920	chr_12	-	5379400	5393422	mRNA	Mycolic acid cyclopropane synthase	GO:0008610	NA	NA
Ec-12_005940	chr_12	+	5393594	5398798	mRNA	RNA polymerase II subunit A	GO:0004721;GO:0005634;GO:0006397	NA	NA
Ec-12_005990	chr_12	-	5419751	5426440	mRNA	Golgi apparatus membrane protein TVP15	n/a;n/a;n/a	NA	NA
Ec-12_006150	chr_12	+	5540244	5540825	mRNA	Tctex-1	n/a;n/a;n/a	NA	NA
Ec-12_006160	chr_12	-	5543018	5550425	mRNA	hypothetical protein	n/a;n/a;n/a	NA	NA
Ec-12_006350	chr_12	-	5668899	5682938	mRNA	EsV-1-7 domain protein	NA	NA	NA
Ec-12_006420	chr_12	+	5746554	5749079	mRNA	Phosphorylated adapter RNA export protein, RNA-binding domain	n/a;n/a;n/a	NA	NA
Ec-12_006430	chr_12	-	5749081	5752287	mRNA	Acyl-CoA N-acyltransferase	n/a;n/a;n/a	NA	NA
Ec-12_006440	chr_12	+	5752871	5763855	mRNA	C2 domain	GO:0005515	NA	NA
Ec-12_006460	chr_12	+	5783700	5786506	mRNA	Domain of unknown function DUF296	n/a;n/a;n/a	NA	NA
Ec-12_006720	chr_12	-	6029729	6035397	mRNA	Mitochondrial glycoprotein	GO:0005759	NA	NA
Ec-12_006860	chr_12	+	6204607	6211673	mRNA	Major facilitator superfamily domain	NA	NA	NA
Ec-12_006880	chr_12	+	6221431	6225202	mRNA	Hypothetical protein	n/a;n/a;n/a	NA	NA
Ec-12_006900	chr_12	-	6227238	6231410	mRNA	RWP-RK domain	n/a;n/a;n/a	NA	NA
Ec-12_006910	chr_12	-	6232190	6241463	mRNA	expressed unknown protein	GO:0006508;GO:0008236;GO:0016020;GO:0016021	NA	NA
Ec-12_006920	chr_12	+	6241606	6248884	mRNA	PDZ domain	GO:0005515	NA	NA
Ec-12_006930	chr_12	-	6248886	6261499	mRNA	Acyl transferase/acyl hydrolase/lysophospholipase	GO:0008152	NA	NA
Ec-12_006940	chr_12	+	6261556	6262029	mRNA	Hypothetical protein	n/a;n/a;n/a	NA	NA
Ec-12_006950	chr_12	+	6262170	6266592	mRNA	Ankyrin repeat	GO:0005515	NA	NA
Ec-12_006960	chr_12	-	6266975	6283523	mRNA	WD40/YVTN repeat-like-containing domain	GO:0005515	NA	NA
Ec-12_007260	chr_12	+	6489173	6491721	mRNA	hypothetical protein	n/a;n/a;n/a	NA	NA
Ec-12_007270	chr_12	-	6491723	6500153	mRNA	expressed unknown protein	n/a;n/a;n/a	NA	NA
Ec-12_007400	chr_12	+	6594310	6601824	mRNA	Armadillo-like helical	GO:0005488	NA	NA
Ec-12_007410	chr_12	-	6603536	6609919	mRNA	Nucleotide-binding alpha-beta plait domain	GO:0000166	NA	NA
Ec-12_007440	chr_12	-	6626709	6635670	mRNA	Nucleotide-binding alpha-beta plait domain	GO:0000166	NA	NA
Ec-12_007450	chr_12	-	6636157	6643513	mRNA	expressed unknown protein	n/a;n/a;n/a	NA	NA
Ec-12_007540	chr_12	+	6711914	6725128	mRNA	Trimeric LpxA-like	GO:0016740	NA	NA
Ec-12_007690	chr_12	-	6828372	6833707	mRNA	6-phosphogluconate dehydrogenase, C-terminal-like	GO:0055114	NA	NA
Ec-12_007700	chr_12	+	6833987	6842665	mRNA	Glucose-6-phosphate dehydrogenase, NAD-binding	GO:0004345;GO:0006006;GO:0050661;GO:0055114	NA	NA
Ec-12_007730	chr_12	-	6859103	6864099	mRNA	Ankyrin repeat-containing domain	n/a;n/a;n/a	NA	NA
Ec-12_007740	chr_12	+	6864329	6869880	mRNA	K Homology domain, type 1	GO:0003723	NA	NA
Ec-12_007850	chr_12	+	6935728	6940661	mRNA	expressed unknown protein	n/a;n/a;n/a	NA	NA
Ec-12_008030	chr_12	-	7112933	7118315	mRNA	Domain of unknown function DUF1990	n/a;n/a;n/a	NA	NA
Ec-12_008080	chr_12	-	7184013	7194707	mRNA	2-phosphoglycolate phosphatase, eukaryotic	GO:0008152;GO:0016791	NA	NA
Ec-12_008120	chr_12	+	7237105	7265727	mRNA	GPS motif	GO:0016020	NA	NA
Ec-12_008430	chr_12	+	7524462	7528409	mRNA	Ankyrin repeat-containing domain	n/a;n/a;n/a	NA	NA
Ec-12_008560	chr_12	+	7665716	7669066	mRNA	Zinc finger, TFIIS-type	GO:0003676;GO:0006351;GO:0008270	NA	NA
Ec-12_008570	chr_12	-	7669077	7672949	mRNA	HSP20-like chaperone	n/a;n/a;n/a	NA	NA
Ec-12_008580	chr_12	+	7673144	7680145	mRNA	Heat shock protein 40	GO:0006457;GO:0031072;GO:0051082	NA	NA
Ec-12_008610	chr_12	-	7705392	7706733	mRNA	Hypothetical protein	n/a;n/a;n/a	NA	NA
Ec-12_008620	chr_12	+	7707462	7720098	mRNA	expressed unknown protein	n/a;n/a;n/a	NA	NA
Ec-13_000040	chr_13	+	243910	244417	mRNA	hypothetical protein	n/a;n/a;n/a	NA	NA
Ec-13_000070	chr_13	-	289682	291971	mRNA	hypothetical protein	n/a;n/a;n/a	NA	NA
Ec-13_000140	chr_13	+	747485	766221	mRNA	expressed unknown protein	n/a;n/a;n/a	NA	NA
Ec-13_000210	chr_13	+	888904	890775	mRNA	hypothetical protein	n/a;n/a;n/a	NA	NA
Ec-13_000380	chr_13	+	1186888	1193875	mRNA	Hypothetical protein	n/a;n/a;n/a	NA	NA
Ec-13_000420	chr_13	-	1249820	1250730	mRNA	Hypothetical protein	n/a;n/a;n/a	NA	NA
Ec-13_000500	chr_13	-	1331793	1335455	mRNA	Hypothetical protein	n/a;n/a;n/a	NA	NA
Ec-13_000510	chr_13	+	1335605	1349406	mRNA	Initiation factor 2B-related	GO:0044237	NA	NA
Ec-13_000530	chr_13	+	1358072	1362721	mRNA	expressed unknown protein	n/a;n/a;n/a	NA	NA
Ec-13_000540	chr_13	-	1364902	1373608	mRNA	Putative leucine rich repeat protein	GO:0005515	NA	NA
Ec-13_000560	chr_13	+	1374863	1378330	mRNA	hypothetical protein	n/a;n/a;n/a	NA	NA
Ec-13_000570	chr_13	+	1379240	1382049	mRNA	Hypothetical protein	n/a;n/a;n/a	NA	NA
Ec-13_000580	chr_13	-	1383326	1385179	mRNA	Initiation factor 2B-related	GO:0044237	NA	NA
Ec-13_000590	chr_13	-	1383983	1387105	mRNA	hypothetical protein	n/a;n/a;n/a	NA	NA
Ec-13_000790	chr_13	-	1666508	1675204	mRNA	hypothetical protein	n/a;n/a;n/a	NA	NA
Ec-13_000800	chr_13	+	1677155	1681531	mRNA	hypothetical protein	n/a;n/a;n/a	NA	NA
Ec-13_000810	chr_13	+	1682397	1685399	mRNA	expressed unknown protein	NA	NA	NA
Ec-13_000940	chr_13	-	1819787	1827795	mRNA	P-loop containing nucleoside triphosphate hydrolase	n/a;n/a;n/a	NA	NA
Ec-13_000950	chr_13	+	1830114	1841390	mRNA	RNA-binding S4 domain	GO:0003723	NA	NA
Ec-13_000990	chr_13	+	1892492	1906863	mRNA	Peptidase C1A	GO:0008234	NA	KOG1543
Ec-13_001100	chr_13	-	2070143	2072041	mRNA	EsV-1-7 domain protein	NA	NA	NA
Ec-13_001110	chr_13	-	2075614	2096402	mRNA	EF-hand, calcium binding motif	GO:0005509	NA	NA
Ec-13_001140	chr_13	+	2126049	2147990	mRNA	EsV-1-7 domain protein	NA	NA	NA
Ec-13_001350	chr_13	-	2285023	2293277	mRNA	HAD-superfamily hydrolase	NA	NA	NA
Ec-13_001440	chr_13	-	2505145	2506099	mRNA	hypothetical protein	n/a;n/a;n/a	NA	NA
Ec-13_001640	chr_13	-	2703453	2715754	mRNA	conserved unknown protein	n/a;n/a;n/a	NA	NA
Ec-13_001650	chr_13	+	2716119	2729380	mRNA	Galactose-binding domain-like	n/a;n/a;n/a	NA	NA
Ec-13_002090	chr_13	+	3675472	3689834	mRNA	Conserved hypothetical protein	NA	NA	NA
Ec-13_002120	chr_13	-	3732845	3756304	mRNA	Chromosome segregation ATPases	GO:0005515;GO:0000042	NA	NA
Ec-13_002170	chr_13	+	3793395	3808242	mRNA	Signal recognition particle, SRP54 subunit, GTPase domain	GO:0005525;GO:0006614	NA	NA
Ec-13_002260	chr_13	+	3879355	3885733	mRNA	Hypothetical protein	n/a;n/a;n/a	NA	NA
Ec-13_002480	chr_13	+	4156939	4162015	mRNA	hypothetical protein	n/a;n/a;n/a	NA	NA
Ec-13_002490	chr_13	-	4162527	4163483	mRNA	Hypothetical protein	n/a;n/a;n/a	NA	NA
Ec-13_002500	chr_13	-	4163871	4165057	mRNA	Hypothetical protein	n/a;n/a;n/a	NA	NA
Ec-13_002570	chr_13	+	4239895	4241459	mRNA	Hypothetical protein	n/a;n/a;n/a	NA	NA
Ec-13_002580	chr_13	-	4243774	4253939	mRNA	Poly(ADP-ribose) polymerase, catalytic domain	GO:0003950	NA	NA
Ec-13_002600	chr_13	-	4262496	4272613	mRNA	DnaJ domain containing protein - likely pseudogene	GO:0006457;GO:0051082;GO:0031072	NA	NA
Ec-13_002620	chr_13	-	4305419	4319160	mRNA	WD40/YVTN repeat-like-containing domain	GO:0005515	NA	NA
Ec-13_002630	chr_13	+	4319502	4335300	mRNA	S-adenosyl-L-methionine-dependent methyltransferase, MraW, recognition domain	GO:0008168	NA	NA
Ec-13_002640	chr_13	+	4337969	4344624	mRNA	Pectin lyase fold	n/a;n/a;n/a	NA	NA
Ec-13_002760	chr_13	-	4505062	4519931	mRNA	Origin recognition complex, subunit 5	GO:0000808;GO:0005634;GO:0006260	NA	NA
Ec-13_002770	chr_13	+	4521518	4527990	mRNA	Ribosomal protein L24	GO:0003735;GO:0005622;GO:0005840;GO:0006412	NA	NA
Ec-13_002780	chr_13	-	4528138	4535169	mRNA	hypothetical protein	GO:0006520;GO:0016491;GO:0055114	NA	NA
Ec-13_002790	chr_13	-	4535213	4536508	mRNA	Hypothetical protein	n/a;n/a;n/a	NA	NA
Ec-13_002800	chr_13	+	4536621	4537909	mRNA	Hypothetical protein	n/a;n/a;n/a	NA	NA
Ec-13_002950	chr_13	+	4663362	4669162	mRNA	similar to ankyrin 2,3/unc44	n/a;n/a;n/a	NA	NA
Ec-13_002960	chr_13	-	4669435	4688753	mRNA	Nitrogen permease regulator 2	GO:0005351;GO:0009401;n/a	NA	NA
Ec-13_003010	chr_13	-	4737315	4741575	mRNA	HIT-like domain	GO:0003824	NA	NA
Ec-13_003020	chr_13	-	4743712	4745595	mRNA	Aprataxin	GO:0003677;GO:0006281;GO:0033699	NA	NA
Ec-13_003030	chr_13	-	4748908	4765135	mRNA	expressed unknown protein	n/a;n/a;n/a	NA	NA
Ec-13_003040	chr_13	-	4765949	4771842	mRNA	expressed unknown protein	n/a;n/a;n/a	NA	NA
Ec-13_003050	chr_13	+	4772291	4782523	mRNA	expressed unknown protein	n/a;n/a;n/a	NA	NA
Ec-13_003220	chr_13	-	4992379	4996411	mRNA	expressed unknown protein	n/a;n/a;n/a	NA	NA
Ec-13_003230	chr_13	+	4998630	5011948	mRNA	expressed unknown protein	n/a;n/a;n/a	NA	NA
Ec-13_003240	chr_13	-	5011973	5018500	mRNA	expressed unknown protein	n/a;n/a;n/a	NA	NA
Ec-13_003340	chr_13	-	5084409	5085361	mRNA	hypothetical protein	n/a;n/a;n/a	NA	NA
Ec-13_003360	chr_13	+	5103088	5107309	mRNA	hypothetical protein	n/a;n/a;n/a	NA	NA
Ec-13_003370	chr_13	-	5109891	5117806	mRNA	expressed unknown protein	n/a;n/a;n/a	NA	NA
Ec-13_003460	chr_13	+	5249327	5255747	mRNA	hypothetical protein	n/a;n/a;n/a	NA	NA
Ec-13_003470	chr_13	-	5257848	5258964	mRNA	Hypothetical protein	n/a;n/a;n/a	NA	NA
Ec-13_003500	chr_13	-	5285257	5285885	mRNA	Hypothetical protein	n/a;n/a;n/a	NA	NA
Ec-13_003510	chr_13	-	5286228	5287162	mRNA	Hypothetical protein	n/a;n/a;n/a	NA	NA
Ec-13_003520	chr_13	+	5287679	5289908	mRNA	Acyl-CoA-binding protein, ACBP	GO:0000062	NA	NA
Ec-13_003530	chr_13	-	5292430	5297341	mRNA	Glucose-6-phosphate isomerase, cytosolic	GO:0004347;GO:0006094;GO:0006096	NA	NA
Ec-13_003640	chr_13	-	5375251	5381859	mRNA	hypothetical protein	n/a;n/a;n/a	NA	NA
Ec-13_003650	chr_13	+	5383875	5395040	mRNA	expressed unknown protein	n/a;n/a;n/a	NA	NA
Ec-13_003660	chr_13	+	5397508	5406153	mRNA	expressed unknown protein	n/a;n/a;n/a	NA	NA
Ec-13_003720	chr_13	+	5444351	5454235	mRNA	expressed unknown protein	GO:0005524;GO:0006418;GO:0000166;GO:0006412;GO:0004812;GO:0005737	NA	NA
Ec-13_003780	chr_13	+	5515766	5523447	mRNA	Ribonuclease E inhibitor RraA/Dimethylmenaquinone methyltransferase	n/a;n/a;n/a	NA	NA
Ec-13_004060	chr_13	-	5825530	5828774	mRNA	RER1 family protein	GO:0016021	NA	COG5249
Ec-13_004120	chr_13	-	5873086	5880035	mRNA	Hypothetical protein	n/a;n/a;n/a	NA	NA
Ec-13_004270	chr_13	-	6070070	6083552	mRNA	hypothetical protein	n/a;n/a;n/a	NA	NA
Ec-13_004500	chr_13	-	6382240	6398615	mRNA	Putative Leucine Rich Repeat Protein	GO:0005515	NA	NA
Ec-13_004580	chr_13	-	6468537	6477960	mRNA	similar to chromosome fragility associated gene 1	GO:0004252;GO:0006508;GO:0004176	NA	NA
Ec-13_004590	chr_13	+	6478412	6491962	mRNA	Domain of unknown function DUF1747	NA	NA	NA
Ec-13_004660	chr_13	+	6632359	6641284	mRNA	Ribosomal protein S9	GO:0003735;GO:0005840;GO:0006412	NA	NA
Ec-13_004720	chr_13	+	6691442	6697208	mRNA	expressed unknown protein	n/a;n/a;n/a	NA	NA
Ec-14_000250	chr_14	-	187214	195538	mRNA	WD40-repeat-containing domain	GO:0005515	NA	NA
Ec-14_000260	chr_14	+	195705	202235	mRNA	expressed unknown protein	n/a;n/a;n/a	NA	NA
Ec-14_000270	chr_14	-	204214	206861	mRNA	Ankyrin repeat	GO:0005515	NA	NA
Ec-14_000280	chr_14	-	210455	216386	mRNA	NSF attachment protein	GO:0006886	NA	NA
Ec-14_000290	chr_14	+	216526	226275	mRNA	expressed unknown protein	n/a;n/a;n/a	NA	NA
Ec-14_000340	chr_14	+	268990	279664	mRNA	conserved unknown protein	n/a;n/a;n/a	NA	NA
Ec-14_000510	chr_14	-	404081	408299	mRNA	expressed unknown protein	n/a;n/a;n/a	NA	NA
Ec-14_000520	chr_14	+	408513	411495	mRNA	CobW/HypB/UreG domain	n/a;n/a;n/a	NA	NA
Ec-14_000540	chr_14	-	431687	432997	mRNA	hypothetical protein	n/a;n/a;n/a	NA	NA
Ec-14_000550	chr_14	-	439703	444889	mRNA	expressed unknown protein	n/a;n/a;n/a	NA	NA
Ec-14_000590	chr_14	+	520196	524319	mRNA	expressed unknown protein	n/a;n/a;n/a	NA	NA
Ec-14_000600	chr_14	-	524496	531428	mRNA	Serine/threonine/dual specificity protein kinase, catalytic domain	GO:0004672;GO:0005524;GO:0006468	NA	KOG0592
Ec-14_000690	chr_14	-	657438	670899	mRNA	Armadillo-like helical	GO:0005488;n/a	NA	KOG0211
Ec-14_000790	chr_14	+	753644	760106	mRNA	Glucosidase II beta subunit-like	GO:0005515	NA	NA
Ec-14_000840	chr_14	+	798471	809380	mRNA	Peptidase C69, dipeptidase A	GO:0006508;GO:0016805	NA	NA
Ec-14_000860	chr_14	-	848277	858885	mRNA	Dnm1, dynamin-related GTPase involved in mitochondrial division	GO:0005525	NA	NA
Ec-14_000970	chr_14	-	970631	972963	mRNA	Hypothetical protein	n/a;n/a;n/a	NA	NA
Ec-14_001020	chr_14	-	1016506	1018913	mRNA	hypothetical protein	n/a;n/a;n/a	NA	NA
Ec-14_001030	chr_14	+	1020496	1026918	mRNA	Chlorophyll A-B binding protein	n/a;n/a;n/a	NA	NA
Ec-14_001100	chr_14	+	1069489	1078138	mRNA	Cathepsin L-like proteinase	GO:0006508;GO:0004197	NA	KOG1543
Ec-14_001180	chr_14	+	1153877	1159049	mRNA	hypothetical protein	n/a;n/a;n/a	NA	NA
Ec-14_001330	chr_14	+	1321242	1324592	mRNA	NAD(P)-binding domain	GO:0008152;GO:0016491	NA	NA
Ec-14_001340	chr_14	+	1325612	1328070	mRNA	23S RNA-specific pseudouridylate synthase	GO:0001522;GO:0003723;GO:0009451;GO:0009982	NA	NA
Ec-14_001350	chr_14	-	1328644	1330380	mRNA	Pseudouridine synthase, catalytic domain	GO:0001522;GO:0003723;GO:0009451;GO:0009982	NA	NA
Ec-14_001360	chr_14	-	1330712	1331166	mRNA	Hypothetical protein	n/a;n/a;n/a	NA	NA
Ec-14_001370	chr_14	-	1331608	1337083	mRNA	Ferredoxin-dependent bilin reductase	NA	NA	NA
Ec-14_001550	chr_14	+	1472577	1481116	mRNA	expressed unknown protein	GO:0000166;GO:0004812;GO:0005524;GO:0005737;GO:0006412;GO:0006418;n/a	NA	NA
Ec-14_001630	chr_14	-	1548660	1551849	mRNA	hypothetical protein	n/a;n/a;n/a	NA	NA
Ec-14_001790	chr_14	+	1699988	1704422	mRNA	Protein kinase domain	GO:0004672;GO:0005524;GO:0006468	NA	KOG0588
Ec-14_001800	chr_14	-	1705264	1717337	mRNA	Armadillo-like helical	GO:0005488	NA	NA
Ec-14_001820	chr_14	-	1730357	1733732	mRNA	Hypothetical protein	n/a;n/a;n/a	NA	NA
Ec-14_001840	chr_14	+	1756804	1759664	mRNA	tRNA endonuclease-like domain	GO:0003676;GO:0004518	NA	NA
Ec-14_001960	chr_14	-	1883204	1888665	mRNA	START domain	GO:0008289	NA	NA
Ec-14_002260	chr_14	-	2181943	2186066	mRNA	Uncharacterised domain UPF0126	n/a;n/a;n/a	NA	NA
Ec-14_002270	chr_14	-	2187467	2194611	mRNA	ABC transporter ABCE	GO:0016491;GO:0051536;GO:0055114	NA	NA
Ec-14_002320	chr_14	+	2230572	2235187	mRNA	Rab-GTPase-TBC domain	GO:0005097;GO:0032313	NA	NA
Ec-14_002490	chr_14	+	2384212	2391894	mRNA	Homeodomain-like	GO:0003677	NA	NA
Ec-14_002500	chr_14	-	2392200	2401323	mRNA	conserved unknown protein	n/a;n/a;n/a	NA	NA
Ec-14_002590	chr_14	+	2459211	2468775	mRNA	Replication factor Mcm10	n/a;n/a;n/a	NA	NA
Ec-14_002680	chr_14	-	2525241	2529562	mRNA	hypothetical protein	n/a;n/a;n/a	NA	NA
Ec-14_002690	chr_14	-	2530395	2536706	mRNA	Zinc finger, RING/FYVE/PHD-type	GO:0005515;GO:0008270	NA	NA
Ec-14_002900	chr_14	+	2749868	2753462	mRNA	Putative methyltrasferase	GO:0008168;GO:0006364	NA	NA
Ec-14_003010	chr_14	-	2846810	2848875	mRNA	Short-chain dehydrogenase/reductase SDR	GO:0008152;GO:0016491	NA	NA
Ec-14_003020	chr_14	+	2849219	2850517	mRNA	Hypothetical protein	n/a;n/a;n/a	NA	NA
Ec-14_003030	chr_14	-	2851626	2862080	mRNA	Short-chain dehydrogenase/reductase SDR	GO:0008152;GO:0016491	NA	NA
Ec-14_003220	chr_14	+	3048869	3052439	mRNA	hypothetical protein	n/a;n/a;n/a	NA	NA
Ec-14_003230	chr_14	-	3052810	3059343	mRNA	Metallo-dependent phosphatase-like	GO:0016787	NA	NA
Ec-14_003270	chr_14	+	3078680	3090453	mRNA	[Skp1-protein]-hydroxyproline N-acetylglucosaminyltransferase, family GT60	NA	NA	NA
Ec-14_003450	chr_14	-	3192509	3194278	mRNA	Hypothetical protein	n/a;n/a;n/a	NA	NA
Ec-14_003460	chr_14	+	3194381	3213093	mRNA	expressed unknown protein	n/a;n/a;n/a	NA	NA
Ec-14_003500	chr_14	+	3232363	3236567	mRNA	expressed unknown protein	n/a;n/a;n/a	NA	NA
Ec-14_003550	chr_14	-	3258716	3261088	mRNA	SMI1/KNR4 like domain	n/a;n/a;n/a	NA	NA
Ec-14_003560	chr_14	+	3261231	3266127	mRNA	S15/NS1, RNA-binding	n/a;n/a;n/a	NA	NA
Ec-14_003570	chr_14	-	3267117	3277172	mRNA	Cyclin-like	n/a;n/a;n/a	NA	NA
Ec-14_003690	chr_14	+	3397955	3401082	mRNA	Transmembrane protein 18	n/a;n/a;n/a	NA	NA
Ec-14_003700	chr_14	-	3401084	3403628	mRNA	hypothetical protein	n/a;n/a;n/a	NA	NA
Ec-14_003740	chr_14	-	3453964	3469193	mRNA	Heat shock factor (HSF)-type, DNA-binding	GO:0003700;GO:0005634;GO:0006355;GO:0043565	NA	NA
Ec-14_003760	chr_14	-	3496392	3499134	mRNA	Hypothetical protein	n/a;n/a;n/a	NA	NA
Ec-14_003770	chr_14	+	3500364	3504518	mRNA	Hypothetical protein	n/a;n/a;n/a	NA	NA
Ec-14_003790	chr_14	-	3535894	3542208	mRNA	Phosphatidate cytidylyltransferase	GO:0016020;GO:0016772	NA	KOG1440
Ec-14_003830	chr_14	+	3565551	3572979	mRNA	Armadillo-like helical	GO:0005488	NA	NA
Ec-14_004080	chr_14	+	3809441	3837012	mRNA	Peptidase C19, ubiquitin carboxyl-terminal hydrolase	GO:0006511;GO:0036459	NA	NA
Ec-14_004130	chr_14	+	3887610	3889898	mRNA	Hypothetical protein	n/a;n/a;n/a	NA	NA
Ec-14_004140	chr_14	-	3890092	3891345	mRNA	Hypothetical protein	n/a;n/a;n/a	NA	NA
Ec-14_004210	chr_14	-	3938221	3941185	mRNA	Glyoxalase/Bleomycin resistance protein/Dihydroxybiphenyl dioxygenase	n/a;n/a;n/a	NA	NA
Ec-14_004220	chr_14	+	3941405	3952509	mRNA	Endo-1,3-beta-glucanase, family GH81	GO:0016998;GO:0033903	NA	KOG2254
Ec-14_004230	chr_14	+	3952771	3955823	mRNA	expressed unknown protein	n/a;n/a;n/a	NA	NA
Ec-14_004240	chr_14	+	3956351	3957155	mRNA	expressed unknown protein	n/a;n/a;n/a	NA	NA
Ec-14_004250	chr_14	-	3957782	3965693	mRNA	Tyrosine Decarboxylase	GO:0003824;GO:0004837;GO:0006570;GO:0030170	NA	KOG0628
Ec-14_004290	chr_14	-	4014810	4023483	mRNA	EF-hand domain pair	GO:0005509	NA	NA
Ec-14_004330	chr_14	+	4067121	4082696	mRNA	Six-bladed beta-propeller, TolB-like	n/a;n/a;n/a	NA	NA
Ec-14_004380	chr_14	+	4127880	4141151	mRNA	Helicase superfamily 1/2, ATP-binding domain	n/a;n/a;n/a	NA	KOG0342
Ec-14_004520	chr_14	-	4261338	4264688	mRNA	S-adenosyl-L-methionine-dependent methyltransferase	GO:0008152;GO:0008168	NA	NA
Ec-14_004810	chr_14	+	4473132	4475643	mRNA	Mago nashi protein	GO:0005634	NA	KOG3392
Ec-14_004930	chr_14	-	4566922	4571368	mRNA	Protein N-terminal asparagine amidohydrolase	GO:0008418	NA	NA
Ec-14_004940	chr_14	+	4575686	4578022	mRNA	Protein kinase-like domain	GO:0016772	NA	NA
Ec-14_005090	chr_14	+	4722136	4727123	mRNA	expressed unknown protein	n/a;n/a;n/a	NA	NA
Ec-14_005100	chr_14	-	4729668	4738997	mRNA	Phytochelatin synthase	GO:0010038;GO:0016756;GO:0046872;GO:0046938	NA	KOG0632
Ec-14_005280	chr_14	+	4864675	4868059	mRNA	Glycosyl transferase, family 31	GO:0006486;GO:0008378;GO:0016020	NA	NA
Ec-14_005470	chr_14	+	5069613	5076760	mRNA	hypothetical protein	n/a;n/a;n/a	NA	NA
Ec-14_005480	chr_14	-	5076784	5082366	mRNA	hypothetical protein	n/a;n/a;n/a	NA	NA
Ec-14_005740	chr_14	-	5333922	5336779	mRNA	hypothetical protein	n/a;n/a;n/a	NA	NA
Ec-14_005770	chr_14	-	5348021	5348674	mRNA	Hypothetical protein	n/a;n/a;n/a	NA	NA
Ec-14_005780	chr_14	+	5349198	5359518	mRNA	AP-1, 2,4 complex subunit beta	GO:0008565;GO:0015031	NA	KOG1061
Ec-14_005820	chr_14	+	5379344	5386402	mRNA	conserved unknown protein	n/a;n/a;n/a	NA	NA
Ec-14_005840	chr_14	-	5399374	5408703	mRNA	Small GTPase superfamily	GO:0005525;GO:0007264	NA	NA
Ec-14_005890	chr_14	-	5462567	5467883	mRNA	hypothetical protein	n/a;n/a;n/a	NA	NA
Ec-14_005900	chr_14	-	5469325	5477262	mRNA	hypothetical protein	n/a;n/a;n/a	NA	NA
Ec-14_005920	chr_14	+	5484287	5490623	mRNA	TALE homeobox domain transcription factor	GO:0003677;GO:0045449	NA	NA
Ec-14_005930	chr_14	-	5491611	5509974	mRNA	Ankyrin repeat-containing domain	n/a;n/a;n/a	NA	NA
Ec-14_006050	chr_14	-	5620184	5623066	mRNA	Isopenicillin N synthase-like	GO:0004597;GO:0018193;GO:0030176;GO:0055114	NA	NA
Ec-14_006060	chr_14	+	5624457	5630717	mRNA	Nuclease associated modular domain 3	GO:0003677	NA	NA
Ec-14_006110	chr_14	-	5676083	5677979	mRNA	Dual specificity phosphatase, subgroup, catalytic domain	GO:0006470;GO:0008138	NA	NA
Ec-14_006280	chr_14	-	5772650	5779212	mRNA	Glycyl-tRNA synthetase	GO:0000166;GO:0004820;GO:0005524;GO:0005737;GO:0006426	NA	KOG2298
Ec-14_006380	chr_14	+	5876182	5878298	mRNA	Protein kinase-like domain	GO:0016772	NA	NA
Ec-14_006390	chr_14	-	5878688	5892918	mRNA	Zinc finger FYVE domain-containing protein	GO:0008270	NA	NA
Ec-14_006440	chr_14	+	5929671	5936000	mRNA	O-phosphoseryl-tRNA(Sec) selenium transferase	NA	NA	NA
Ec-14_006450	chr_14	-	5936119	5947574	mRNA	expressed unknown protein	n/a;n/a;n/a	NA	NA
Ec-14_006490	chr_14	-	5978834	5997042	mRNA	Magnesium chelatase subunit H, putative chloroplast precursor	GO:0015995;GO:0016851	NA	NA
Ec-14_006500	chr_14	+	5997505	6020807	mRNA	conserved unknown protein	n/a;n/a;n/a	NA	NA
Ec-14_006520	chr_14	+	6025383	6033486	mRNA	Centromeric protein E, putative	GO:0003777;GO:0005524;GO:0007018	NA	NA
Ec-14_006530	chr_14	-	6033488	6044300	mRNA	enoyl-Coenzyme A hydratase/3-hydroxyacyl Coenzyme A dehydrogenase	GO:0004601;GO:0020037;GO:0006118;GO:0006979	NA	KOG1683
Ec-14_006550	chr_14	+	6056940	6063375	mRNA	Chlorophyll synthase, putative chloroplast precursor	GO:0004659;GO:0016021	NA	NA
Ec-14_006570	chr_14	-	6080265	6087599	mRNA	Transmembrane transporter protein, chloroquine resistant	GO:0055085;n/a	NA	NA
Ec-14_006710	chr_14	+	6192884	6201556	mRNA	Transcription factor DP	GO:0005667;GO:0007049	NA	KOG2578
Ec-14_006740	chr_14	-	6229401	6235168	mRNA	hypothetical protein	n/a;n/a;n/a	NA	NA
Ec-15_000110	chr_15	-	196710	200265	mRNA	Ankyrin repeat-containing domain	n/a;n/a;n/a	NA	NA
Ec-15_000120	chr_15	-	202109	214101	mRNA	Adenylate kinase family protein	GO:0016787	NA	NA
Ec-15_000200	chr_15	-	312250	317361	mRNA	hypothetical protein	n/a;n/a;n/a	NA	NA
Ec-15_000240	chr_15	+	429694	439311	mRNA	Alpha/Beta hydrolase fold	GO:0003824;GO:0004806;GO:0006629	NA	NA
Ec-15_000250	chr_15	-	445298	454633	mRNA	Pyridine nucleotide-disulphide oxidoreductase, FAD/NAD(P)-binding domain	GO:0016491;GO:0055114	NA	NA
Ec-15_000270	chr_15	+	472212	475897	mRNA	expressed unknown protein	n/a;n/a;n/a	NA	NA
Ec-15_000440	chr_15	-	646565	653230	mRNA	hypothetical protein	n/a;n/a;n/a	NA	NA
Ec-15_000640	chr_15	-	875380	879160	mRNA	expressed unknown protein	n/a;n/a;n/a	NA	NA
Ec-15_000660	chr_15	+	903381	920372	mRNA	Chromodomain-helicase-DNA-binding protein	GO:0003677;GO:0005524	NA	NA
Ec-15_000820	chr_15	+	1075154	1084567	mRNA	HAD-like domain	GO:0000287;GO:0005737;GO:0008253;n/a	NA	NA
Ec-15_000980	chr_15	-	1251390	1280758	mRNA	Light harvesting complex protein	GO:0009765;GO:0016020	NA	NA
Ec-15_001370	chr_15	-	1615914	1622724	mRNA	Tetrahydrofolate dehydrogenase/cyclohydrolase, catalytic domain	GO:0003824;GO:0004488;GO:0009396;GO:0055114	NA	NA
Ec-15_001380	chr_15	+	1622893	1626285	mRNA	Ribonuclease P/MRP protein subunit	GO:0004540;GO:0008033	NA	NA
Ec-15_001390	chr_15	-	1626539	1637098	mRNA	Tetraspanin/Peripherin	GO:0016021	NA	NA
Ec-15_001410	chr_15	-	1645773	1649608	mRNA	hypothetical protein	n/a;n/a;n/a	NA	NA
Ec-15_001420	chr_15	-	1652444	1656218	mRNA	Tetratricopeptide-like helical domain	GO:0005515	NA	NA
Ec-15_001460	chr_15	-	1681882	1685074	mRNA	Adenylate cyclase-associated CAP, C-terminal	GO:0003779;GO:0007010	NA	NA
Ec-15_001470	chr_15	-	1685676	1711432	mRNA	P-loop containing nucleoside triphosphate hydrolase	GO:0005524;GO:0005694;GO:0006259	NA	NA
Ec-15_001560	chr_15	-	1776331	1778274	mRNA	Zinc finger, RanBP2-type	GO:0008270	NA	NA
Ec-15_001570	chr_15	-	1778352	1785547	mRNA	Zinc finger, RING/FYVE/PHD-type	GO:0003676	NA	NA
Ec-15_001600	chr_15	-	1809948	1833197	mRNA	DNA gyrase/topoisomerase IV, subunit A, C-terminal beta-pinwheel	GO:0003677;GO:0003916;GO:0005524;GO:0005694;GO:0006265	NA	NA
Ec-15_001990	chr_15	-	2299428	2304859	mRNA	Radial spoke 3	NA	NA	NA
Ec-15_002000	chr_15	+	2305047	2308800	mRNA	ARL6L, ARF-like Ras superfamily GTPase	GO:0005525;n/a	NA	NA
Ec-15_002010	chr_15	-	2309009	2320947	mRNA	MORN motif	n/a;n/a;n/a	NA	NA
Ec-15_002430	chr_15	+	2607493	2626721	mRNA	WD40 repeat	GO:0005515	NA	NA
Ec-15_002520	chr_15	-	2674689	2675483	mRNA	Hypothetical protein	n/a;n/a;n/a	NA	NA
Ec-15_002530	chr_15	+	2678022	2682669	mRNA	Endonuclease/exonuclease/phosphatase	n/a;n/a;n/a	NA	NA
Ec-15_002620	chr_15	+	2868310	2886038	mRNA	P-loop containing nucleoside triphosphate hydrolase	GO:0003677;GO:0005524	NA	NA
Ec-15_002860	chr_15	-	3078893	3083124	mRNA	expressed unknown protein	n/a;n/a;n/a	NA	NA
Ec-15_002870	chr_15	-	3085162	3097755	mRNA	Glycosyl transferase, family 14	GO:0008375;GO:0016020	NA	NA
Ec-15_002950	chr_15	-	3156705	3179133	mRNA	Kinesin motor domain	GO:0003777;GO:0005524;GO:0007018;GO:0008017	NA	NA
Ec-15_002960	chr_15	+	3179636	3186531	mRNA	TRAM/LAG1/CLN8 homology domain	GO:0016021	NA	NA
Ec-15_002970	chr_15	-	3186548	3193437	mRNA	conserved unknown protein	n/a;n/a;n/a	NA	NA
Ec-15_003050	chr_15	-	3275330	3289915	mRNA	UBA-like	GO:0005515	NA	NA
Ec-15_003150	chr_15	+	3394567	3400323	mRNA	P-loop containing nucleoside triphosphate hydrolase	n/a;n/a;n/a	NA	KOG0326
Ec-15_003180	chr_15	+	3417935	3421491	mRNA	Notch domain	GO:0016020;GO:0030154	NA	NA
Ec-15_003260	chr_15	+	3479959	3494729	mRNA	conserved unknown protein	n/a;n/a;n/a	NA	NA
Ec-15_003280	chr_15	+	3520343	3524038	mRNA	expressed unknown protein	n/a;n/a;n/a	NA	NA
Ec-15_003290	chr_15	-	3525315	3530217	mRNA	Metallo-dependent phosphatase-like	GO:0016787	NA	NA
Ec-15_003300	chr_15	+	3530254	3564965	mRNA	P-loop containing nucleoside triphosphate hydrolase	n/a;n/a;n/a	NA	KOG0952
Ec-15_003310	chr_15	-	3565571	3571610	mRNA	conserved unknown protein	n/a;n/a;n/a	NA	NA
Ec-15_003320	chr_15	-	3572405	3587025	mRNA	Metallo-dependent phosphatase-like	GO:0016787	NA	NA
Ec-15_003430	chr_15	+	3705050	3707592	mRNA	Hypothetical protein	n/a;n/a;n/a	NA	NA
Ec-15_003440	chr_15	-	3708173	3717792	mRNA	Uracil-DNA glycosylase-like	n/a;n/a;n/a	NA	NA
Ec-15_003450	chr_15	+	3718360	3722488	mRNA	hypothetical protein	n/a;n/a;n/a	NA	NA
Ec-15_003530	chr_15	+	3817035	3824940	mRNA	Protein phosphatase 2C (PP2C)-like domain	GO:0003824	NA	NA
Ec-15_003540	chr_15	+	3851643	3862750	mRNA	Methyltransferase TRM13	GO:0008033;GO:0008168	NA	NA
Ec-15_003570	chr_15	+	3892880	3900292	mRNA	Ankyrin repeat-containing domain	n/a;n/a;n/a	NA	NA
Ec-15_003580	chr_15	+	3902987	3906764	mRNA	similar to chemokine (C-C motif) receptor 6a	n/a;n/a;n/a	NA	NA
Ec-15_003590	chr_15	-	3908780	3917012	mRNA	Ankyrin repeat-containing domain	n/a;n/a;n/a	NA	NA
Ec-15_003740	chr_15	+	4034436	4036970	mRNA	Hypothetical protein	n/a;n/a;n/a	NA	NA
Ec-15_003750	chr_15	-	4040290	4046511	mRNA	conserved unknown protein	n/a;n/a;n/a	NA	NA
Ec-15_003990	chr_15	-	4268345	4268821	mRNA	Ankyrin repeat protein	NA	NA	NA
Ec-15_004000	chr_15	-	4269429	4276968	mRNA	Ubiquitin-associated domain/translation elongation factor EF-Ts, N-terminal	GO:0005515	NA	NA
Ec-15_004010	chr_15	+	4279049	4284263	mRNA	Galactose-binding domain-like	n/a;n/a;n/a	NA	NA
Ec-15_004040	chr_15	+	4331890	4334567	mRNA	hypothetical protein	n/a;n/a;n/a	NA	NA
Ec-15_004070	chr_15	+	4353912	4358228	mRNA	2Fe-2S ferredoxin-type domain	GO:0009055;GO:0051536	NA	NA
Ec-15_004080	chr_15	-	4359116	4365189	mRNA	Armadillo-like helical	GO:0005488	NA	NA
Ec-15_004090	chr_15	-	4365240	4368134	mRNA	Armadillo-like helical	GO:0005488	NA	NA
Ec-15_004110	chr_15	+	4394790	4402864	mRNA	Glutamine synthetase/guanido kinase, catalytic domain	GO:0003824	NA	KOG0683
Ec-15_004120	chr_15	+	4402866	4413130	mRNA	Glutamine synthetase/guanido kinase, catalytic domain	GO:0003824	NA	KOG0683
Ec-15_004200	chr_15	-	4464460	4476353	mRNA	Domain of unknown function DUF4211	n/a;n/a;n/a	NA	NA
Ec-15_004210	chr_15	+	4476486	4491390	mRNA	Auxin efflux carrier	GO:0016021;GO:0055085	NA	NA
Ec-15_004220	chr_15	+	4492478	4494676	mRNA	GxxExxY protein	n/a;n/a;n/a	NA	NA
Ec-15_004350	chr_15	+	4618249	4631270	mRNA	Putative 5-3 exonuclease	GO:0003676;GO:0004527	NA	NA
Ec-15_004520	chr_15	-	4802423	4810705	mRNA	expressed unknown protein	n/a;n/a;n/a	NA	NA
Ec-15_004540	chr_15	+	4834602	4839321	mRNA	Cleavage/polyadenylation specificity factor, A subunit, C-terminal	GO:0003676;GO:0005634	NA	NA
Ec-15_004550	chr_15	-	4841104	4847436	mRNA	mitochondrial carrier protein-like	GO:0006810;GO:0016020;GO:0005488	NA	NA
Ec-15_004560	chr_15	-	4856539	4870393	mRNA	Histone deacetylase superfamily	n/a;n/a;n/a	NA	NA
Ec-15_004620	chr_15	-	4935429	4936715	mRNA	expressed unknown protein	n/a;n/a;n/a	NA	NA
Ec-15_004630	chr_15	+	4936811	4943630	mRNA	Ubiquitin-conjugating enzyme/RWD-like	GO:0019787;GO:0043687;GO:0051246	NA	NA
Ec-15_004650	chr_15	+	4954249	4958575	mRNA	Ubiquitin-related domain	GO:0006464	NA	NA
Ec-15_004740	chr_15	+	5050902	5056931	mRNA	Tetratricopeptide repeat containing protein	GO:0005488	NA	NA
Ec-15_004850	chr_15	-	5170853	5178390	mRNA	LRR-GTPase of the ROCO family, putative pseudogene	GO:0005622;GO:0005524;GO:0008134;GO:0006355	NA	NA
Ec-15_004900	chr_15	+	5203396	5221102	mRNA	Cyclic nucleotide-binding domain	n/a;n/a;n/a	NA	NA
Ec-15_004930	chr_15	-	5279784	5283990	mRNA	Hypothetical protein	n/a;n/a;n/a	NA	NA
Ec-15_004940	chr_15	-	5285016	5296229	mRNA	Clathrin adaptor, mu subunit	GO:0006886;GO:0016192;GO:0030131	NA	KOG0937
Ec-15_004980	chr_15	+	5339503	5353249	mRNA	P-loop containing nucleoside triphosphate hydrolase	GO:0005524;GO:0004386;GO:0003676	NA	NA	NA
Ec-16_000230	chr_16	-	218964	223072	mRNA	Ubiquitin-conjugating enzyme/RWD-like	GO:0006464;GO:0006512;GO:0015031	NA	NA
Ec-16_000240	chr_16	-	223936	234585	mRNA	Haem peroxidase	GO:0004601;GO:0006979;GO:0020037;GO:0055114	NA	NA
Ec-16_000260	chr_16	+	234702	243234	mRNA	Peptidase C65, otubain	n/a;n/a;n/a	NA	NA
Ec-16_000280	chr_16	+	251848	260377	mRNA	Armadillo-type fold	GO:0005488	NA	NA
Ec-16_000700	chr_16	-	799044	808457	mRNA	Zinc finger, RING-CH-type	GO:0008270	NA	NA
Ec-16_000860	chr_16	+	919061	931263	mRNA	SRP101, alpha subunit of the signal recognition particle receptor	GO:0005525;GO:0006614;GO:0008312;GO:0016020	NA	NA
Ec-16_000870	chr_16	+	920583	943787	mRNA	Kinesin motor domain	GO:0003777;GO:0005524;GO:0007018;GO:0008017	NA	NA
Ec-16_000940	chr_16	+	1037526	1047709	mRNA	P-loop containing nucleoside triphosphate hydrolase	GO:0016020;n/a	NA	NA
Ec-16_001080	chr_16	-	1211150	1214055	mRNA	Ankyrin repeat-containing domain	n/a;n/a;n/a	NA	NA
Ec-16_001090	chr_16	-	1218171	1220692	mRNA	Ankyrin repeat	GO:0005515	NA	NA
Ec-16_001170	chr_16	+	1314995	1320331	mRNA	expressed unknown protein	GO:0008152;GO:0016491;GO:0055114	NA	NA
Ec-16_001180	chr_16	-	1320715	1321892	mRNA	Hypothetical leucine rich repeat protein	GO:0005515	NA	NA
Ec-16_001220	chr_16	+	1356493	1365292	mRNA	Phox homologous domain	GO:0035091	NA	NA
Ec-16_001230	chr_16	+	1366650	1371479	mRNA	hypothetical protein	n/a;n/a;n/a	NA	NA
Ec-16_001350	chr_16	+	1499851	1505406	mRNA	hypothetical protein	n/a;n/a;n/a	NA	NA
Ec-16_001450	chr_16	+	1588292	1592027	mRNA	S-adenosyl-L-methionine-dependent methyltransferase	n/a;n/a;n/a	NA	NA
Ec-16_001490	chr_16	-	1666639	1682915	mRNA	expressed unknown protein	GO:0031177	NA	NA
Ec-16_001500	chr_16	-	1690602	1708175	mRNA	UBA-like	GO:0005515	NA	NA
Ec-16_001510	chr_16	-	1708408	1727628	mRNA	Armadillo-type fold	GO:0005488	NA	NA
Ec-16_001540	chr_16	-	1752550	1757148	mRNA	expressed unknown protein	n/a;n/a;n/a	NA	NA
Ec-16_001660	chr_16	+	1943258	1947815	mRNA	H/ACA ribonucleoprotein complex, subunit Nhp2, eukaryote	GO:0003723;GO:0005730	NA	NA
Ec-16_001770	chr_16	+	2049192	2050950	mRNA	hypothetical protein	n/a;n/a;n/a	NA	NA
Ec-16_001900	chr_16	-	2126890	2130067	mRNA	Ankyrin repeat-containing domain	n/a;n/a;n/a	NA	NA
Ec-16_001910	chr_16	+	2130230	2135425	mRNA	hypothetical protein	NA	NA	NA
Ec-16_001960	chr_16	-	2177907	2188899	mRNA	Alcohol dehydrogenase, C-terminal	GO:0008270;GO:0016491;GO:0055114	NA	KOG0022
Ec-16_001970	chr_16	+	2188999	2197456	mRNA	Phosphatidate cytidylyltransferase	GO:0016020;GO:0016772	NA	NA
Ec-16_002070	chr_16	-	2271718	2274529	mRNA	putative serine esterase	NA	NA	NA
Ec-16_002080	chr_16	+	2275785	2301931	mRNA	EF-hand domain	GO:0005509	NA	NA
Ec-16_002090	chr_16	-	2306251	2313155	mRNA	expressed unknown protein	n/a;n/a;n/a	NA	NA
Ec-16_002120	chr_16	+	2320566	2329379	mRNA	3-isopropylmalate dehydrogenase	GO:0000287;GO:0003862;GO:0008152;GO:0016616;GO:0051287;GO:0055114	NA	KOG0785
Ec-16_002250	chr_16	+	2466858	2474937	mRNA	Exostosin-like	n/a;n/a;n/a	NA	NA
Ec-16_002260	chr_16	-	2475107	2484118	mRNA	PCI/PINT associated module	GO:0000502;GO:0030234;GO:0042176;n/a	NA	NA
Ec-16_002300	chr_16	-	2509422	2511630	mRNA	hypothetical protein	n/a;n/a;n/a	NA	NA
Ec-16_002350	chr_16	-	2584010	2588732	mRNA	FYVE zinc finger	GO:0046872	NA	NA
Ec-16_002360	chr_16	+	2588753	2596463	mRNA	Hypothetical protein	n/a;n/a;n/a	NA	NA
Ec-16_002370	chr_16	-	2596501	2597704	mRNA	expressed unknown protein	n/a;n/a;n/a	NA	NA
Ec-16_002430	chr_16	+	2646705	2664865	mRNA	P-loop containing nucleoside triphosphate hydrolase	GO:0003677;GO:0005524;n/a	NA	NA
Ec-16_002860	chr_16	+	3044846	3049166	mRNA	TVP18/Calcium channel flower	GO:0016021	NA	NA
Ec-16_002870	chr_16	-	3050267	3063551	mRNA	Cystathionine beta-synthase	GO:0004122;GO:0006520	NA	KOG1252
Ec-16_002880	chr_16	+	3063899	3077898	mRNA	expressed unknown protein	n/a;n/a;n/a	NA	NA
Ec-16_002940	chr_16	-	3123380	3131540	mRNA	Uracil-DNA glycosylase-like	n/a;n/a;n/a	NA	NA
Ec-16_003040	chr_16	-	3210998	3236300	mRNA	Quinonprotein alcohol dehydrogenase-like superfamily	n/a;n/a;n/a	NA	NA
Ec-16_003420	chr_16	-	3536957	3555255	mRNA	expressed unknown protein	n/a;n/a;n/a	NA	NA
Ec-16_003550	chr_16	-	3675406	3680956	mRNA	Zn(2)-C6 fungal-type DNA-binding domain	GO:0000981;GO:0005634;GO:0006355;GO:0008270	NA	NA
Ec-16_003560	chr_16	-	3682172	3690914	mRNA	ClpP/crotonase-like domain	GO:0003824;GO:0008152	NA	KOG1680
Ec-16_003670	chr_16	+	3798264	3799092	mRNA	Hypothetical protein	n/a;n/a;n/a	NA	NA
Ec-16_003680	chr_16	+	3801617	3802085	mRNA	hypothetical protein	n/a;n/a;n/a	NA	NA
Ec-16_003690	chr_16	-	3803732	3819099	mRNA	Major facilitator superfamily	GO:0016021;GO:0055085	NA	NA
Ec-16_004110	chr_16	+	4230445	4235146	mRNA	choline/ethanolamine kinase	NA	NA	KOG2686
Ec-16_004120	chr_16	+	4235882	4246281	mRNA	expressed unknown protein	n/a;n/a;n/a	NA	NA
Ec-16_004140	chr_16	-	4248414	4259411	mRNA	hypothetical protein	n/a;n/a;n/a	NA	NA
Ec-16_004150	chr_16	-	4260947	4261543	mRNA	hypothetical protein	n/a;n/a;n/a	NA	NA
Ec-16_004230	chr_16	-	4388743	4392187	mRNA	expressed unknown protein	n/a;n/a;n/a	NA	NA
Ec-16_004240	chr_16	+	4392244	4399501	mRNA	Armadillo-like helical	n/a;n/a;n/a	NA	NA
Ec-16_004370	chr_16	-	4529899	4532305	mRNA	hypothetical protein	n/a;n/a;n/a	NA	NA
Ec-16_004380	chr_16	-	4532945	4539935	mRNA	Major facilitator superfamily	GO:0016021;GO:0055085	NA	NA
Ec-16_004390	chr_16	-	4554434	4556945	mRNA	Vacuolar sorting protein 9	n/a;n/a;n/a	NA	NA
Ec-16_004400	chr_16	-	4558219	4564231	mRNA	hypothetical protein	n/a;n/a;n/a	NA	NA
Ec-16_004410	chr_16	+	4565670	4566218	mRNA	Protein of unknown function DUF4516	n/a;n/a;n/a	NA	NA
Ec-16_004420	chr_16	-	4567588	4572940	mRNA	Radial spokehead-like protein	n/a;n/a;n/a	NA	NA
Ec-16_004430	chr_16	+	4573161	4580612	mRNA	expressed unknown protein	n/a;n/a;n/a	NA	NA
Ec-16_004460	chr_16	+	4600188	4611420	mRNA	AAA+ ATPase domain	GO:0005524	NA	NA
Ec-16_004500	chr_16	-	4641257	4645127	mRNA	expressed unknown protein	n/a;n/a;n/a	NA	NA
Ec-16_004510	chr_16	+	4646989	4649623	mRNA	hypothetical protein	GO:0003824;GO:0005488;GO:0008152	NA	NA
Ec-16_004530	chr_16	-	4661304	4666239	mRNA	expressed unknown protein	n/a;n/a;n/a	NA	NA
Ec-16_004600	chr_16	+	4728587	4736441	mRNA	expressed unknown protein	n/a;n/a;n/a	NA	NA
Ec-16_004670	chr_16	-	4781638	4795559	mRNA	chaperonin cpn60	GO:0005524;GO:0051082;GO:0006457	NA	KOG0356
Ec-16_004720	chr_16	+	4834882	4840378	mRNA	conserved unknown protein	n/a;n/a;n/a	NA	NA
Ec-16_004730	chr_16	+	4840380	4845415	mRNA	expressed unknown protein	n/a;n/a;n/a	NA	NA
Ec-16_004990	chr_16	+	5099692	5110596	mRNA	DNA glycosylase	GO:0003824;GO:0006281	NA	NA
Ec-16_005030	chr_16	+	5144767	5145589	mRNA	expressed unknown protein	n/a;n/a;n/a	NA	NA
Ec-16_005050	chr_16	-	5179075	5187230	mRNA	Protein kinase-like domain	GO:0016772	NA	NA
Ec-16_005060	chr_16	+	5190605	5203085	mRNA	Pentatricopeptide repeat	n/a;n/a;n/a	NA	NA
Ec-16_005070	chr_16	-	5203452	5208540	mRNA	Urease accessory protein UreD	GO:0006807;GO:0016151	NA	NA
Ec-16_005080	chr_16	+	5208642	5217385	mRNA	Chromo domain-like	n/a;n/a;n/a	NA	NA
Ec-16_005100	chr_16	+	5225552	5231602	mRNA	conserved unknown protein	n/a;n/a;n/a	NA	NA
Ec-16_005110	chr_16	-	5231641	5247161	mRNA	ABC transporter-like	GO:0005524;GO:0016887	NA	NA
Ec-16_005120	chr_16	+	5248822	5256967	mRNA	Mitochodrial transcription termination factor	GO:0003690;GO:0005739;GO:0006355	NA	NA
Ec-16_005150	chr_16	-	5280065	5286095	mRNA	Protein of unknown function with TPD sequence-motif	n/a;n/a;n/a	NA	NA
Ec-16_005160	chr_16	+	5286365	5308289	mRNA	UBA/THIF-type NAD/FAD binding fold	GO:0003824	NA	NA
Ec-16_005170	chr_16	-	5312494	5314636	mRNA	Sterile alpha motif/pointed domain	n/a;n/a;n/a	NA	NA
Ec-16_005180	chr_16	-	5315490	5318962	mRNA	K Homology domain, type 1	GO:0003723	NA	NA
Ec-17_000010	chr_17	-	13138	19660	mRNA	expressed unknown protein	n/a;n/a;n/a	NA	NA
Ec-17_000040	chr_17	-	36056	39062	mRNA	Acyl-CoA N-acyltransferase	n/a;n/a;n/a	NA	NA
Ec-17_000050	chr_17	+	46474	60118	mRNA	conserved unknown protein	n/a;n/a;n/a	NA	NA
Ec-17_000070	chr_17	-	72606	74653	mRNA	hypothetical protein	n/a;n/a;n/a	NA	NA
Ec-17_000080	chr_17	-	76038	83427	mRNA	hypothetical protein	n/a;n/a;n/a	NA	NA
Ec-17_000090	chr_17	-	85512	87163	mRNA	Hypothetical protein	n/a;n/a;n/a	NA	NA
Ec-17_000100	chr_17	-	93294	95104	mRNA	hypothetical protein	n/a;n/a;n/a	NA	NA
Ec-17_000130	chr_17	+	112468	112711	mRNA	hypothetical protein	n/a;n/a;n/a	NA	NA
Ec-17_000150	chr_17	+	124082	124878	mRNA	Hypothetical protein	n/a;n/a;n/a	NA	NA
Ec-17_000160	chr_17	-	125102	131777	mRNA	Zinc finger, AN1-type	GO:0008270	NA	KOG3183
Ec-17_000170	chr_17	+	131915	137631	mRNA	Soluble NSF Attachment Protein (SNAP) Receptor (SNARE)	GO:0006886;GO:0016020	NA	KOG3251
Ec-17_000190	chr_17	-	149154	157465	mRNA	Alpha/Beta hydrolase fold	GO:0003824	NA	NA
Ec-17_000210	chr_17	-	176298	179616	mRNA	Light harvesting complex protein	GO:0009765;GO:0016020	NA	NA
Ec-17_000220	chr_17	+	179908	184171	mRNA	Light harvesting complex protein	GO:0009765;GO:0016020	NA	NA
Ec-17_000270	chr_17	+	232369	237929	mRNA	Kelch-type beta propeller	GO:0005515	NA	NA
Ec-17_000280	chr_17	-	238709	239898	mRNA	Hypothetical protein	n/a;n/a;n/a	NA	NA
Ec-17_000290	chr_17	+	239957	243587	mRNA	putative nuclear LIM interactor-interacting protein, C terminal part	NA	NA	NA
Ec-17_000330	chr_17	+	284796	308364	mRNA	Cation-transporting P-type ATPase, C-terminal	GO:0005524;GO:0006754;GO:0006812;GO:0015662;GO:0016020	NA	NA
Ec-17_000550	chr_17	+	477694	489732	mRNA	Kinesin-like protein	GO:0003777;GO:0005871;GO:0007018	NA	NA
Ec-17_000560	chr_17	-	490770	502233	mRNA	Tetratricopeptide-like helical domain	GO:0005515	NA	NA
Ec-17_000570	chr_17	+	502397	508963	mRNA	RNA recognition motif domain	GO:0003676	NA	NA
Ec-17_000600	chr_17	-	529944	533459	mRNA	hypothetical protein	n/a;n/a;n/a	NA	NA
Ec-17_000610	chr_17	+	535562	556016	mRNA	Tetratricopeptide-like helical domain	GO:0005515	NA	NA
Ec-17_000630	chr_17	-	559899	564197	mRNA	conserved unknown protein	n/a;n/a;n/a	NA	NA
Ec-17_000640	chr_17	+	564345	577317	mRNA	hypothetical protein	GO:0000166	NA	NA
Ec-17_000660	chr_17	-	588776	600275	mRNA	Root UVB sensitive family	n/a;n/a;n/a	NA	NA
Ec-17_000670	chr_17	-	600577	607561	mRNA	ATPase, V1 complex, subunit D	GO:0042626	NA	NA
Ec-17_000680	chr_17	+	607715	615038	mRNA	Ribosomal protein L27e	GO:0003735;GO:0005622;GO:0005840;GO:0006412	NA	NA
Ec-17_000740	chr_17	+	660073	665291	mRNA	Hypothetical protein	n/a;n/a;n/a	NA	NA
Ec-17_000750	chr_17	+	665293	666993	mRNA	Ankyrin repeat-containing domain	n/a;n/a;n/a	NA	NA
Ec-17_000860	chr_17	+	778623	780681	mRNA	Hypothetical protein	n/a;n/a;n/a	NA	NA
Ec-17_000870	chr_17	+	780761	794770	mRNA	Peroxisome biogenesis protein 6	GO:0006635;GO:0005515;GO:0005524;GO:0000166;GO:0017111;GO:0016558;GO:0016887	NA	NA
Ec-17_000880	chr_17	+	797210	803839	mRNA	Poly(ADP-ribose) polymerase, catalytic domain	GO:0003950	NA	NA
Ec-17_000890	chr_17	-	808717	825994	mRNA	Methyltransferase domain	GO:0008152;GO:0008168	NA	NA
Ec-17_000900	chr_17	+	826521	910623	mRNA	Immunoglobulin E-set	n/a;n/a;n/a	NA	NA
Ec-17_000940	chr_17	+	966084	975068	mRNA	asn/thr-rich large protein family protein	n/a;n/a;n/a	NA	NA
Ec-17_000950	chr_17	+	979819	985601	mRNA	hypothetical protein	n/a;n/a;n/a	NA	NA
Ec-17_000960	chr_17	-	986976	992639	mRNA	FNIP	n/a;n/a;n/a	NA	NA
Ec-17_001020	chr_17	-	1098054	1109527	mRNA	Carbohydrate-binding WSC	n/a;n/a;n/a	NA	NA
Ec-17_001030	chr_17	-	1110091	1115052	mRNA	Carbohydrate-binding WSC	n/a;n/a;n/a	NA	NA
Ec-17_001100	chr_17	+	1186210	1189879	mRNA	expressed unknown protein	n/a;n/a;n/a	NA	NA
Ec-17_001110	chr_17	-	1189881	1197646	mRNA	Acyl-CoA N-acyltransferase	n/a;n/a;n/a	NA	NA
Ec-17_001120	chr_17	+	1201063	1209480	mRNA	Armadillo-type fold	GO:0005488	NA	NA
Ec-17_001170	chr_17	+	1263757	1277821	mRNA	WD40-repeat-containing domain	GO:0005515	NA	NA
Ec-17_001180	chr_17	-	1280716	1293596	mRNA	Protein kinase domain	GO:0004672;GO:0005524;GO:0006468	NA	KOG0583
Ec-17_001220	chr_17	+	1322620	1331702	mRNA	Hypothetical protein	n/a;n/a;n/a	NA	NA
Ec-17_001230	chr_17	-	1338583	1344865	mRNA	conserved unknown protein	n/a;n/a;n/a	NA	NA
Ec-17_001240	chr_17	+	1345004	1353641	mRNA	transferase	GO:0004659;GO:0016021	NA	NA
Ec-17_001310	chr_17	-	1420739	1443173	mRNA	PAN-4 domain	GO:0003824	NA	NA
Ec-17_001320	chr_17	+	1445251	1447487	mRNA	Polymorphic outer membrane protein repeat	n/a;n/a;n/a	NA	NA
Ec-17_001330	chr_17	-	1450932	1455756	mRNA	Galactose oxidase/kelch, beta-propeller	n/a;n/a;n/a	NA	NA
Ec-17_001410	chr_17	-	1511110	1515320	mRNA	Chlorophyll a/b binding protein domain	GO:0009765;GO:0016020	NA	NA
Ec-17_001420	chr_17	+	1515525	1525540	mRNA	expressed unknown protein	n/a;n/a;n/a	NA	NA
Ec-17_001460	chr_17	-	1545365	1550553	mRNA	Derlin	n/a;n/a;n/a	NA	NA
Ec-17_001470	chr_17	+	1550658	1555006	mRNA	2Fe-2S ferredoxin-type domain	GO:0009055;GO:0051536	NA	NA
Ec-17_001480	chr_17	+	1557026	1565361	mRNA	Phosphomannomutase/phosphoglucomutase	GO:0005975;GO:0016868	NA	KOG1220
Ec-17_001520	chr_17	+	1584250	1594190	mRNA	RNA recognition motif domain	GO:0003676	NA	NA
Ec-17_001530	chr_17	+	1599817	1607397	mRNA	Codanin-1, C-terminal domain	n/a;n/a;n/a	NA	NA
Ec-17_001680	chr_17	+	1741426	1745161	mRNA	S-adenosyl-L-methionine-dependent methyltransferase	GO:0003676;GO:0008168;GO:0032259	NA	NA
Ec-17_001810	chr_17	-	1819361	1829810	mRNA	Alpha/beta hydrolase fold-1	n/a;n/a;n/a	NA	NA
Ec-17_001840	chr_17	-	1845736	1846543	mRNA	Hypothetical protein	n/a;n/a;n/a	NA	NA
Ec-17_001850	chr_17	+	1846899	1857399	mRNA	hypothetical protein	n/a;n/a;n/a	NA	NA
Ec-17_001940	chr_17	-	1978640	1980007	mRNA	Ankyrin repeat-containing domain	n/a;n/a;n/a	NA	NA
Ec-17_001950	chr_17	+	1982829	1998708	mRNA	Alpha/Beta hydrolase fold	n/a;n/a;n/a	NA	NA
Ec-17_002020	chr_17	-	2040464	2041609	mRNA	hypothetical protein	n/a;n/a;n/a	NA	NA
Ec-17_002060	chr_17	-	2154023	2183204	mRNA	Helicase superfamily 1/2, ATP-binding domain	GO:0005524;GO:0004386;GO:0004519;GO:0003676	NA	NA
Ec-17_002090	chr_17	-	2196845	2209882	mRNA	Gcp-like domain	GO:0004222;GO:0006508;GO:0008450	NA	NA
Ec-17_002110	chr_17	+	2217665	2221046	mRNA	Sm-like protein LSm5	GO:0030529;GO:0016071	NA	NA
Ec-17_002120	chr_17	-	2221679	2235321	mRNA	Armadillo-type fold	GO:0005488	NA	NA
Ec-17_002240	chr_17	-	2379087	2380148	mRNA	Cyclic nucleotide-binding-like	n/a;n/a;n/a	NA	NA
Ec-17_002250	chr_17	+	2380641	2388485	mRNA	Protease-associated domain, PA	GO:0004571;GO:0005509;GO:0016020	NA	NA
Ec-17_002300	chr_17	-	2419827	2428583	mRNA	LRR-GTPase of the ROCO family, putative pseudogene	GO:0005622;GO:0005524;GO:0008134;GO:0006355	NA	NA
Ec-17_002320	chr_17	+	2442011	2447007	mRNA	Hypothetical protein	n/a;n/a;n/a	NA	NA
Ec-17_002510	chr_17	+	2667433	2678447	mRNA	PAS domain	GO:0004871;GO:0007165	NA	NA
Ec-17_002810	chr_17	+	2992275	2996797	mRNA	hypothetical protein	n/a;n/a;n/a	NA	NA
Ec-17_003020	chr_17	+	3184659	3199532	mRNA	similar to ubiquitin specific protease 34	n/a;n/a;n/a	NA	NA
Ec-17_003070	chr_17	-	3262574	3274445	mRNA	conserved unknown protein	n/a;n/a;n/a	NA	NA
Ec-17_003290	chr_17	+	3474081	3487609	mRNA	conserved unknown protein	n/a;n/a;n/a	NA	NA
Ec-17_003430	chr_17	+	3611157	3627473	mRNA	Alkaline phosphatase D-related	n/a;n/a;n/a	NA	NA
Ec-17_003640	chr_17	+	3829285	3834136	mRNA	CRAL-TRIO domain	GO:0005215;GO:0005622;GO:0006810	NA	NA
Ec-17_003650	chr_17	+	3834771	3846614	mRNA	CRAL/TRIO, N-terminal domain	n/a;n/a;n/a	NA	NA
Ec-17_003670	chr_17	+	3850850	3853325	mRNA	Ankyrin repeat-containing domain	n/a;n/a;n/a	NA	NA
Ec-17_003680	chr_17	-	3854159	3867520	mRNA	Ankyrin repeat-containing domain	n/a;n/a;n/a	NA	NA
Ec-17_003760	chr_17	-	3978528	3988756	mRNA	CRAL-TRIO domain	n/a;n/a;n/a	NA	NA
Ec-17_003920	chr_17	+	4141955	4143465	mRNA	S-adenosyl-L-methionine-dependent methyltransferase	n/a;n/a;n/a	NA	NA
Ec-17_003930	chr_17	-	4144594	4155691	mRNA	protein phosphatase 2C	NA	NA	NA
Ec-17_004020	chr_17	-	4279713	4283990	mRNA	expressed unknown protein	n/a;n/a;n/a	NA	NA
Ec-17_004090	chr_17	+	4353947	4368029	mRNA	cathepsin B-like proteinase	GO:0006508;GO:0004197	NA	KOG1543
Ec-17_004110	chr_17	-	4369432	4385480	mRNA	expressed unknown protein	n/a;n/a;n/a	NA	NA
Ec-18_000040	chr_18	+	33097	35596	mRNA	expressed unknown protein	n/a;n/a;n/a	NA	NA
Ec-18_000050	chr_18	-	35697	43048	mRNA	Immunoglobulin E-set	n/a;n/a;n/a	NA	NA
Ec-18_000070	chr_18	-	90343	99549	mRNA	WD40 repeat	GO:0005515	NA	NA
Ec-18_000080	chr_18	+	99551	112115	mRNA	Single hybrid motif	n/a;n/a;n/a	NA	KOG0557
Ec-18_000110	chr_18	+	158454	168326	mRNA	Truncated protein kinase domain protein	NA	NA	NA
Ec-18_000260	chr_18	-	266601	278478	mRNA	NAD(P)-binding domain	GO:0008152;GO:0016491	NA	NA
Ec-18_000310	chr_18	-	306065	312634	mRNA	expressed unknown protein	n/a;n/a;n/a	NA	NA
Ec-18_000380	chr_18	-	359148	368877	mRNA	Hypothetical leucine rich repeat protein	NA	NA	NA
Ec-18_000420	chr_18	-	388683	397327	mRNA	Hypothetical protein	n/a;n/a;n/a	NA	NA
Ec-18_000430	chr_18	-	397710	401484	mRNA	Frataxin/CyaY	GO:0008199;GO:0016226	NA	NA
Ec-18_000570	chr_18	+	570151	573019	mRNA	Hypothetical protein	n/a;n/a;n/a	NA	NA
Ec-18_000620	chr_18	+	604690	610771	mRNA	Inositol-pentakisphosphate 2-kinase	GO:0005524;GO:0035299	NA	NA
Ec-18_000630	chr_18	-	612336	612692	mRNA	conserved unknown protein	n/a;n/a;n/a	NA	NA
Ec-18_000640	chr_18	+	613147	614002	mRNA	conserved unknown protein	n/a;n/a;n/a	NA	NA
Ec-18_000680	chr_18	-	640718	656990	mRNA	RZZ complex, subunit Zw10	GO:0000775;GO:0005634;GO:0007067	NA	KOG2163
Ec-18_000780	chr_18	-	761012	764310	mRNA	FNIP	n/a;n/a;n/a	NA	NA
Ec-18_000790	chr_18	+	764635	769522	mRNA	Glyoxalase/Bleomycin resistance protein/Dihydroxybiphenyl dioxygenase	n/a;n/a;n/a	NA	NA
Ec-18_000800	chr_18	+	770283	782546	mRNA	Protein kinase-like domain	GO:0016772	NA	NA
Ec-18_000810	chr_18	+	784882	795758	mRNA	Protein phosphatase 2C	n/a;n/a;n/a	NA	KOG0698
Ec-18_000930	chr_18	+	891988	901738	mRNA	Protein of unknown function DUF3727	n/a;n/a;n/a	NA	NA
Ec-18_001040	chr_18	-	949535	966864	mRNA	Heat shock protein 90	GO:0005524	NA	NA
Ec-18_001120	chr_18	-	1031275	1042564	mRNA	Actin family	GO:0005515	NA	KOG0678
[truncated: 711 more rows]

## Sheet: 6-263 genes_QTLs_TopGO
Genes	Go terms
Ec-01_003650	GO:0000042, GO:0005515
Ec-09_001930	GO:0000062
Ec-06_007680	GO:0000166
Ec-23_000760	GO:0000166
Ec-01_003690	GO:0000166, GO:0005524, GO:0017111
Ec-14_000230	GO:0000226, GO:0000922, GO:0005815
Ec-22_001880	GO:0000226, GO:0005737, GO:0008017
Ec-19_003180	GO:0000275, GO:0015986, GO:0046933, GO:0046961
Ec-01_003890	GO:0000287, GO:0003924, GO:0005525
Ec-24_004180	GO:0000287, GO:0004749, GO:0009165
Ec-26_004100	GO:0000287, GO:0004749, GO:0009165
Ec-22_001910	GO:0000772, GO:0016020
Ec-06_007590	GO:0000776, GO:0019237, GO:0051382
Ec-22_002080	GO:0000785, GO:0005634, GO:0003682, GO:0006333
Ec-01_001020	GO:0001104, GO:0006357, GO:0016592
Ec-22_001870	GO:0001522, GO:0003723, GO:0009451, GO:0009982
Ec-01_003380	GO:0003676
Ec-01_003630	GO:0003676
Ec-06_007530	GO:0003676
Ec-07_007640	GO:0003676
Ec-24_002800	GO:0003676
Ec-24_004160	GO:0003676, GO:0005622, GO:0008270
Ec-07_007650	GO:0003676, GO:0006139, GO:0008408
Ec-21_003020	GO:0003676, GO:0008168, GO:0032259
Ec-26_003150	GO:0003676, GO:0008168, GO:0032259
Ec-04_000680	GO:0003676, GO:0008168, GO:0032259
Ec-01_001010	GO:0003676, GO:0008270
Ec-06_007410	GO:0003677
Ec-09_001910	GO:0003677
Ec-22_002960	GO:0003677
Ec-26_003910	GO:0003677, GO:0005524
Ec-04_000720	GO:0003684, GO:0006281
Ec-02_003730	GO:0003700, GO:0005634, GO:0006355, GO:0008270
Ec-22_002940	GO:0003700, GO:0006355
Ec-01_004000	GO:0003700, GO:0006355, GO:0043565
Ec-02_003570	GO:0003723, GO:0006396, GO:0008173
Ec-26_000960	GO:0003723, GO:0006396, GO:0008173
Ec-26_001080	GO:0003723, GO:0006396, GO:0008173
Ec-26_003970	GO:0003723, GO:0006396, GO:0008173
Ec-01_003800	GO:0003735, GO:0005622, GO:0005840, GO:0006412
Ec-22_002060	GO:0003735, GO:0005622, GO:0005840, GO:0006412
Ec-23_000720	GO:0003735, GO:0005622, GO:0005840, GO:0006412
Ec-21_002980	GO:0003746, GO:0005525, GO:0005737, GO:0006414
Ec-21_002990	GO:0003746, GO:0005525, GO:0005737, GO:0006414
Ec-01_003910	GO:0003755, GO:0006457
Ec-19_003170	GO:0003756, GO:0005783, GO:0016671, GO:0055114
Ec-02_003940	GO:0003777, GO:0005524, GO:0007018, GO:0008017
Ec-07_007710	GO:0003779, GO:0007010
Ec-04_000610	GO:0003824
Ec-04_004260	GO:0003824
Ec-06_007480	GO:0003824
Ec-26_000800	GO:0003824, GO:0003866
Ec-01_000990	GO:0003824, GO:0005622, GO:0016070
Ec-24_004390	GO:0003824, GO:0005992
Ec-01_000980	GO:0003824, GO:0008152
Ec-26_002270	GO:0003824, GO:0046872
Ec-26_004080	GO:0003824, GO:0046872
Ec-01_001080	GO:0003924, GO:0005525
Ec-01_003840	GO:0003924, GO:0005525, GO:0006184, GO:0043234, GO:0051258
Ec-23_000460	GO:0003973, GO:0005777, GO:0009853, GO:0010181, GO:0016491, GO:0055114
Ec-19_003230	GO:0003989, GO:0005524, GO:0006633
Ec-07_007720	GO:0004045
Ec-01_001120	GO:0004129, GO:0005740, GO:0006118
Ec-26_000900	GO:0004177, GO:0030145
Ec-16_000150	GO:0004198, GO:0005622, GO:0006508
Ec-16_000170	GO:0004198, GO:0005622, GO:0006508
Ec-16_000180	GO:0004198, GO:0005622, GO:0006508
Ec-06_004360	GO:0004221, GO:0006511
Ec-19_003220	GO:0004222, GO:0006364
Ec-11_006270	GO:0004413, GO:0005524, GO:0006566
Ec-01_003680	GO:0004470, GO:0004471, GO:0006108, GO:0055114
Ec-26_003930	GO:0004550, GO:0005524, GO:0006165, GO:0006183, GO:0006228, GO:0006241
Ec-24_004240	GO:0004553, GO:0005576, GO:0005975, GO:0030248
Ec-23_000440	GO:0004553, GO:0005975
Ec-01_003730	GO:0004594
Ec-16_000240	GO:0004601, GO:0006979, GO:0020037, GO:0055114
Ec-02_003930	GO:0004672, GO:0005524, GO:0006468
Ec-02_003750	GO:0004672, GO:0005524, GO:0006468
Ec-01_003570	GO:0004672, GO:0005524, GO:0006468
Ec-01_003940	GO:0004672, GO:0005524, GO:0006468
Ec-18_001180	GO:0004672, GO:0005524, GO:0006468
Ec-24_004220	GO:0004672, GO:0005524, GO:0006468
Ec-26_001060	GO:0004672, GO:0005524, GO:0006468
Ec-26_003880	GO:0004672, GO:0005524, GO:0006468
Ec-01_003490	GO:0004674, GO:0005524, GO:0006468
Ec-24_004340	GO:0004674, GO:0006468
Ec-07_007610	GO:0004725, GO:0006470
Ec-21_002920	GO:0004748, GO:0005515, GO:0005971, GO:0006260, GO:0055114
Ec-01_003640	GO:0004814, GO:0005524, GO:0006420
Ec-04_004010	GO:0004867
Ec-02_003600	GO:0004871, GO:0007165
Ec-23_000360	GO:0004871, GO:0007165
Ec-26_002950	GO:0004930, GO:0007186, GO:0016021
Ec-06_007570	GO:0004930, GO:0007186, GO:0016021, GO:0030552
Ec-04_000810	GO:0005200
Ec-26_003060	GO:0005215, GO:0006810, GO:0016020, GO:0055085
Ec-07_007860	GO:0005216, GO:0006811, GO:0016020, GO:0055085
Ec-01_001090	GO:0005471, GO:0005524, GO:0006810, GO:0016021
Ec-01_003420	GO:0005488
Ec-01_003620	GO:0005488
Ec-06_007190	GO:0005488
Ec-06_007380	GO:0005488
Ec-16_000280	GO:0005488
Ec-24_004200	GO:0005488
Ec-26_003020	GO:0005488
Ec-26_003080	GO:0005488
Ec-02_003840	GO:0005488, GO:0006810, GO:0016020
Ec-01_003780	GO:0005506, GO:0006633, GO:0016491, GO:0055114
Ec-24_004190	GO:0005506, GO:0015671, GO:0019825, GO:0020037
Ec-06_007660	GO:0005509
Ec-01_003520	GO:0005509
Ec-01_003700	GO:0005509
Ec-09_001920	GO:0005509
Ec-23_000420	GO:0005509
Ec-04_000620	GO:0005509, GO:0009523, GO:0009654, GO:0015979, GO:0019898
Ec-23_000700	GO:0005515
Ec-23_000750	GO:0005515
Ec-23_000730	GO:0005515
Ec-01_001000	GO:0005515
Ec-01_001070	GO:0005515
Ec-01_003510	GO:0005515
Ec-01_003860	GO:0005515
Ec-01_004030	GO:0005515
Ec-01_004050	GO:0005515
Ec-02_003580	GO:0005515
Ec-02_003620	GO:0005515
Ec-02_003670	GO:0005515
Ec-02_003700	GO:0005515
Ec-04_000740	GO:0005515
Ec-06_004340	GO:0005515
Ec-06_004470	GO:0005515
Ec-06_007390	GO:0005515
Ec-06_007400	GO:0005515
Ec-06_007430	GO:0005515
Ec-06_007450	GO:0005515
Ec-06_007540	GO:0005515
Ec-07_007660	GO:0005515
Ec-07_007760	GO:0005515
Ec-07_007780	GO:0005515
Ec-11_006290	GO:0005515
Ec-14_000250	GO:0005515
Ec-14_000270	GO:0005515
Ec-14_000320	GO:0005515
Ec-16_000210	GO:0005515
Ec-19_003280	GO:0005515
Ec-19_003310	GO:0005515
Ec-21_003130	GO:0005515
Ec-22_001860	GO:0005515
Ec-22_001900	GO:0005515
Ec-22_002050	GO:0005515
Ec-22_002910	GO:0005515
Ec-22_002990	GO:0005515
Ec-23_000690	GO:0005515
Ec-26_000940	GO:0005515
Ec-04_000900	GO:0005515, GO:0005524, GO:0005694, GO:0051276
Ec-26_002260	GO:0005515, GO:0005524, GO:0044267
Ec-01_000930	GO:0005515, GO:0006886, GO:0006888, GO:0030127
Ec-26_000790	GO:0005515, GO:0008270
Ec-07_007750	GO:0005515
Ec-23_000660	GO:0005524
Ec-16_000190	GO:0005524, GO:0006457, GO:0051082
Ec-26_001100	GO:0005524, GO:0006457, GO:0051082
Ec-01_003540	GO:0005524, GO:0016887
Ec-26_002300	GO:0005524, GO:0016887
Ec-23_000670	GO:0005524, GO:0016887
Ec-24_004170	GO:0005524, GO:0016887
Ec-22_001850	GO:0005524, GO:0016887
Ec-06_007260	GO:0005525, GO:0003924
Ec-02_003680	GO:0005525, GO:0005874, GO:0007017
Ec-01_003750	GO:0005622
Ec-22_001960	GO:0005622, GO:0003676
Ec-02_003690	GO:0005622, GO:0005525, GO:0007264
Ec-14_000220	GO:0005622, GO:0008152, GO:0016301, GO:0016310, GO:0016774
Ec-19_003200	GO:0005634, GO:0006367
Ec-26_004030	GO:0005643, GO:0006810
Ec-02_003650	GO:0005737, GO:0006479, GO:0008276
Ec-26_000840	GO:0005779, GO:0016559
Ec-01_003370	GO:0005789, GO:0006506, GO:0016021, GO:0016746
Ec-06_004430	GO:0006118, GO:0009055, GO:0051536
Ec-02_003950	GO:0006118, GO:0016491
Ec-22_002920	GO:0006118, GO:0016627, GO:0055114
Ec-26_002930	GO:0006281, GO:0006310
Ec-01_003350	GO:0006298
Ec-01_003590	GO:0006457
Ec-19_003290	GO:0006464
Ec-16_000220	GO:0006464, GO:0006512, GO:0015031
Ec-16_000230	GO:0006464, GO:0006512, GO:0015031
Ec-16_000310	GO:0006464, GO:0015031
Ec-26_000890	GO:0006508, GO:0008235, GO:0009987
Ec-06_007490	GO:0006520, GO:0030170
Ec-21_003120	GO:0006629
Ec-26_003950	GO:0006629, GO:0008081
Ec-26_003900	GO:0006744, GO:0055114
Ec-06_007670	GO:0006754, GO:0006812, GO:0015662, GO:0016020
Ec-01_003850	GO:0006801, GO:0046872, GO:0055114
Ec-06_004450	GO:0006810, GO:0008519, GO:0016020
Ec-06_004420	GO:0006810, GO:0008519, GO:0016020, GO:0055085
Ec-04_000590	GO:0006811, GO:0015075, GO:0016020, GO:0055085
Ec-01_001040	GO:0006812, GO:0008324, GO:0016021, GO:0055085
Ec-14_000280	GO:0006886
Ec-26_003170	GO:0006952
Ec-26_002960	GO:0008033, GO:0050660
Ec-06_007300	GO:0008146
Ec-06_007310	GO:0008146
Ec-06_007320	GO:0008146
Ec-01_003960	GO:0008152, GO:0008415
Ec-07_007630	GO:0008152, GO:0008484
Ec-04_000730	GO:0008152, GO:0016491
Ec-04_000780	GO:0008152, GO:0016491
Ec-26_000920	GO:0008152, GO:0016491, GO:0055114
Ec-19_003250	GO:0008152, GO:0016491, GO:0055114
Ec-26_002970	GO:0008152, GO:0016491, GO:0055114
Ec-01_003790	GO:0008152, GO:0016740
Ec-26_003940	GO:0008152, GO:0016747
Ec-01_003500	GO:0008152, GO:0016757
Ec-26_003100	GO:0008237, GO:0008270
Ec-22_001920	GO:0008270
Ec-02_003710	GO:0008270
Ec-26_000810	GO:0008270
Ec-26_003120	GO:0008270
Ec-26_003140	GO:0008270
Ec-09_001820	GO:0008272, GO:0015116, GO:0016021
Ec-09_001840	GO:0008272, GO:0015116, GO:0016021
Ec-09_001860	GO:0008272, GO:0015116, GO:0016021
Ec-23_000390	GO:0008375, GO:0016020
Ec-04_004280	GO:0008531, GO:0009231
Ec-26_002980	GO:0009247, GO:0016758
Ec-06_007510	GO:0009765, GO:0016020, GO:0016671, GO:0019538, GO:0055114
Ec-21_002940	GO:0016020
Ec-21_002950	GO:0016020
Ec-19_003270	GO:0016020, GO:0030001, GO:0046873, GO:0055085
Ec-14_000210	GO:0016020, GO:0030154
Ec-21_003140	GO:0016020, GO:0030154
Ec-21_003160	GO:0016020, GO:0030154
Ec-26_001040	GO:0016020, GO:0030154
Ec-02_003920	GO:0016021
Ec-06_007520	GO:0016021, GO:0051205
Ec-06_007290	GO:0016021, GO:0055085
Ec-01_003990	GO:0016491, GO:0055114
Ec-07_007790	GO:0016491, GO:0055114
Ec-06_007580	GO:0016651, GO:0051536, GO:0055114
Ec-07_007840	GO:0016757, GO:0008152
Ec-14_000240	GO:0016757, GO:0016758, GO:0016051
Ec-22_002100	GO:0016763
Ec-01_004020	GO:0016772
Ec-24_004250	GO:0016772
Ec-23_000740	GO:0016787
Ec-02_003800	GO:0016787
Ec-11_001760	GO:0016787
Ec-21_002930	GO:0016787
Ec-21_003100	GO:0016787
Ec-24_004300	GO:0016876, GO:0003674, GO:0004828, GO:0004812, GO:0016875, GO:0003824, GO:0016874
Ec-01_003410	GO:0032040
Ec-26_000880	GO:0042256, GO:0043022
Ec-26_000870	GO:0042256, GO:0043022
Ec-24_004310	GO:0042719, GO:0006626, GO:0045039
Ec-06_007470	GO:0043531
Ec-01_003670	GO:0045454
Ec-04_000760	GO:0046854
Ec-26_000990	GO:0046854
Ec-01_000960	GO:0055085
Ec-26_000860	GO:0070461
Ec-01_003970	GO:0005515

## Sheet: 7-All_genes_with GO_map
Gene	GO term
Ec-27_004000	GO:0000015, GO:0000287, GO:0004634, GO:0006096
Ec-26_002140	GO:0000036
Ec-01_003650	GO:0000042, GO:0005515
Ec-03_001810	GO:0000049
Ec-07_005980	GO:0000049
Ec-13_003520	GO:0000062
Ec-04_005240	GO:0000079, GO:0006355, GO:0019901
Ec-05_006760	GO:0000097, GO:0003824, GO:0004121, GO:0030170
Ec-05_004300	GO:0000139, GO:0005351, GO:0008643, GO:0016021
Ec-05_006350	GO:0000139, GO:0005801, GO:0006888, GO:0016021
Ec-08_004800	GO:0000148, GO:0003843, GO:0006075, GO:0016020
Ec-03_002060	GO:0000166
Ec-04_003240	GO:0000166
Ec-06_007680	GO:0000166
Ec-06_010840	GO:0000166
Ec-12_007410	GO:0000166
Ec-12_007440	GO:0000166
Ec-17_000640	GO:0000166
Ec-18_002400	GO:0000166
Ec-26_000340	GO:0000166
Ec-10_001440	GO:0000166, GO:0003676, GO:0003677, GO:0003887, GO:0006139, GO:0006260
Ec-10_000780	GO:0000166, GO:0004812, GO:0004819, GO:0005524, GO:0005737, GO:0006412, GO:0006418, GO:0006425
Ec-01_009160	GO:0000166, GO:0004812, GO:0004831, GO:0005524, GO:0005737, GO:0006412, GO:0006418, GO:0006437
Ec-14_001550	GO:0000166, GO:0004812, GO:0005524, GO:0005737, GO:0006412, GO:0006418
Ec-27_006860	GO:0000166, GO:0004812, GO:0005524, GO:0006418
Ec-14_006280	GO:0000166, GO:0004820, GO:0005524, GO:0005737, GO:0006426
Ec-03_004990	GO:0000166, GO:0005515
Ec-02_005730	GO:0000166, GO:0005524, GO:0017111
Ec-04_006460	GO:0000166, GO:0008998, GO:0016960, GO:0031419, GO:0055114
Ec-16_002120	GO:0000287, GO:0003862, GO:0008152, GO:0016616, GO:0051287, GO:0055114
Ec-26_005670	GO:0000287, GO:0004427, GO:0005737, GO:0006796
Ec-15_000820	GO:0000287, GO:0005737, GO:0008253
Ec-01_000130	GO:0000287, GO:0008897, GO:0009059
Ec-06_004620	GO:0000287, GO:0008897, GO:0009059
Ec-16_002260	GO:0000502, GO:0030234, GO:0042176
Ec-24_003570	GO:0000737, GO:0003677, GO:0005694
Ec-18_000680	GO:0000775, GO:0005634, GO:0007067
Ec-02_005490	GO:0000786, GO:0003677, GO:0005634, GO:0006334
Ec-01_009350	GO:0000796, GO:0007076
Ec-13_002760	GO:0000808, GO:0005634, GO:0006260
Ec-08_006490	GO:0000902
Ec-19_004040	GO:0000902
Ec-07_001750	GO:0000917, GO:0051726
Ec-03_004350	GO:0000981, GO:0005634, GO:0006355, GO:0008270
Ec-16_003550	GO:0000981, GO:0005634, GO:0006355, GO:0008270
Ec-19_003800	GO:0000981, GO:0005634, GO:0006355, GO:0008270
Ec-20_003830	GO:0000981, GO:0005634, GO:0006355, GO:0008270
Ec-01_001020	GO:0001104, GO:0006357, GO:0016592
Ec-02_000370	GO:0001104, GO:0006357, GO:0016592
Ec-04_001540	GO:0001522, GO:0003723, GO:0009451, GO:0009982
Ec-14_001340	GO:0001522, GO:0003723, GO:0009451, GO:0009982
Ec-14_001350	GO:0001522, GO:0003723, GO:0009451, GO:0009982
Ec-27_005240	GO:0001522, GO:0003723, GO:0009982
Ec-01_001890	GO:0001522, GO:0031429, GO:0042254
Ec-04_002050	GO:0001539, GO:0003774, GO:0006935, GO:0016020
Ec-01_010050	GO:0001671, GO:0051087
Ec-07_000620	GO:0001733, GO:0005794, GO:0009058, GO:0016021
Ec-10_004010	GO:0001733, GO:0005794, GO:0009058, GO:0016021
Ec-11_001430	GO:0001733, GO:0005794, GO:0009058, GO:0016021
Ec-01_009360	GO:0003676
Ec-02_001450	GO:0003676
Ec-02_002740	GO:0003676
Ec-06_007530	GO:0003676
Ec-06_010230	GO:0003676
Ec-09_004840	GO:0003676
Ec-10_002890	GO:0003676
Ec-10_004020	GO:0003676
Ec-10_005320	GO:0003676
Ec-15_001570	GO:0003676
Ec-17_000570	GO:0003676
Ec-17_001520	GO:0003676
Ec-19_005080	GO:0003676
Ec-21_000220	GO:0003676
Ec-23_000210	GO:0003676
Ec-08_000640	GO:0003676, GO:0004386, GO:0005524, GO:0005576
Ec-14_001840	GO:0003676, GO:0004518
Ec-08_001830	GO:0003676, GO:0004519
Ec-22_003570	GO:0003676, GO:0004523
Ec-05_001050	GO:0003676, GO:0004527
Ec-15_004350	GO:0003676, GO:0004527
Ec-06_001270	GO:0003676, GO:0005622, GO:0008270
Ec-15_004540	GO:0003676, GO:0005634
Ec-20_000620	GO:0003676, GO:0005634
Ec-06_001140	GO:0003676, GO:0005634, GO:0008270
Ec-12_008560	GO:0003676, GO:0006351, GO:0008270
Ec-17_001680	GO:0003676, GO:0008168, GO:0032259
Ec-07_001270	GO:0003676, GO:0008168, GO:0032259
Ec-01_001010	GO:0003676, GO:0008270
Ec-10_003350	GO:0003676, GO:0008270
Ec-20_001740	GO:0003676, GO:0008270
Ec-25_000320	GO:0003676, GO:0016788
Ec-03_001110	GO:0003677
Ec-04_005020	GO:0003677
Ec-04_005030	GO:0003677
Ec-10_004870	GO:0003677
Ec-14_002490	GO:0003677
Ec-14_006060	GO:0003677
Ec-23_003880	GO:0003677, GO:0003678, GO:0005524, GO:0005634, GO:0006270, GO:0042555
Ec-04_003820	GO:0003677, GO:0003700, GO:0006352, GO:0006355, GO:0016987
Ec-27_001420	GO:0003677, GO:0003887
Ec-21_000330	GO:0003677, GO:0003899, GO:0006350
Ec-08_001270	GO:0003677, GO:0003899, GO:0006351
Ec-15_001600	GO:0003677, GO:0003916, GO:0005524, GO:0005694, GO:0006265
Ec-08_003340	GO:0003677, GO:0003917, GO:0006265
Ec-23_001820	GO:0003677, GO:0003918, GO:0005524, GO:0006265
Ec-06_000840	GO:0003677, GO:0005524
Ec-06_000960	GO:0003677, GO:0005524
Ec-15_000660	GO:0003677, GO:0005524
Ec-15_002620	GO:0003677, GO:0005524
Ec-23_001670	GO:0003677, GO:0005524
Ec-27_005250	GO:0003677, GO:0005524
Ec-10_002170	GO:0003677, GO:0005524, GO:0004386, GO:0003676
Ec-16_002430	GO:0003677, GO:0005524
Ec-12_000120	GO:0003677, GO:0005634, GO:0006351
Ec-23_000050	GO:0003677, GO:0005634, GO:0006355
Ec-01_005940	GO:0003677, GO:0005634, GO:0006355, GO:0000785
Ec-13_003020	GO:0003677, GO:0006281, GO:0033699
Ec-25_001840	GO:0003677, GO:0006355
Ec-04_000450	GO:0003677, GO:0006355, GO:0045449
Ec-11_005250	GO:0003677, GO:0045449
Ec-14_005920	GO:0003677, GO:0045449
Ec-20_001170	GO:0003677
Ec-16_005120	GO:0003690, GO:0005739, GO:0006355
Ec-19_000420	GO:0003690, GO:0005739, GO:0006355
Ec-28_001700	GO:0003690, GO:0005739, GO:0006355
Ec-12_004790	GO:0003700, GO:0005634, GO:0006355, GO:0008270
Ec-12_003890	GO:0003700, GO:0005634, GO:0006355, GO:0043565
Ec-14_003740	GO:0003700, GO:0005634, GO:0006355, GO:0043565
Ec-25_001940	GO:0003700, GO:0005634, GO:0006355, GO:0043565
Ec-07_002780	GO:0003700, GO:0005634, GO:0006355, GO:0043565, GO:0046983
Ec-08_005500	GO:0003700, GO:0005634, GO:0006355, GO:0043565, GO:0046983
Ec-24_002280	GO:0003700, GO:0005634, GO:0006355, GO:0043565, GO:0046983
Ec-01_007920	GO:0003700, GO:0006355
Ec-22_002940	GO:0003700, GO:0006355
Ec-12_005760	GO:0003700, GO:0006355, GO:0043565
Ec-08_005530	GO:0003712, GO:0004402, GO:0005634, GO:0006355, GO:0008270
Ec-06_001520	GO:0003723
Ec-08_000550	GO:0003723
Ec-12_007740	GO:0003723
Ec-13_000950	GO:0003723
Ec-16_005180	GO:0003723
Ec-02_000810	GO:0003723, GO:0003724, GO:0005524
Ec-23_003070	GO:0003723, GO:0003735, GO:0005622, GO:0005840, GO:0006412
Ec-06_001930	GO:0003723, GO:0004809, GO:0008033
Ec-08_000050	GO:0003723, GO:0005215, GO:0005524, GO:0005622, GO:0006396, GO:0006810, GO:0016820, GO:0043190
Ec-12_002210	GO:0003723, GO:0005515
Ec-02_001530	GO:0003723, GO:0005634, GO:0006364, GO:0008033, GO:0008168
Ec-16_001660	GO:0003723, GO:0005730
Ec-02_003570	GO:0003723, GO:0006396, GO:0008173
Ec-26_001080	GO:0003723, GO:0006396, GO:0008173
Ec-05_001240	GO:0003723, GO:0006412
Ec-01_003800	GO:0003735, GO:0005622, GO:0005840, GO:0006412
Ec-02_001430	GO:0003735, GO:0005622, GO:0005840, GO:0006412
Ec-02_005540	GO:0003735, GO:0005622, GO:0005840, GO:0006412
Ec-06_010260	GO:0003735, GO:0005622, GO:0005840, GO:0006412
Ec-12_002450	GO:0003735, GO:0005622, GO:0005840, GO:0006412
Ec-13_002770	GO:0003735, GO:0005622, GO:0005840, GO:0006412
Ec-17_000680	GO:0003735, GO:0005622, GO:0005840, GO:0006412
Ec-18_001680	GO:0003735, GO:0005622, GO:0005840, GO:0006412
Ec-25_002180	GO:0003735, GO:0005622, GO:0005840, GO:0006412
Ec-27_003690	GO:0003735, GO:0005622, GO:0005840, GO:0006412
Ec-22_000290	GO:0003735, GO:0005622, GO:0005840, GO:0006412
Ec-10_004590	GO:0003735, GO:0005840, GO:0006412
Ec-13_004660	GO:0003735, GO:0005840, GO:0006412
Ec-01_005580	GO:0003743, GO:0005737, GO:0005852
Ec-27_001530	GO:0003743, GO:0005737, GO:0005852
Ec-11_002770	GO:0003743, GO:0006413
Ec-27_006240	GO:0003743, GO:0006413
Ec-03_003770	GO:0003755, GO:0006457
Ec-04_003010	GO:0003755
Ec-23_003510	GO:0003755
Ec-02_003490	GO:0003774, GO:0005524, GO:0016459
Ec-04_000930	GO:0003774, GO:0005524, GO:0016459
Ec-20_002590	GO:0003774, GO:0005524, GO:0016459
Ec-28_003040	GO:0003774, GO:0005524, GO:0016459
Ec-14_006520	GO:0003777, GO:0005524, GO:0007018
Ec-03_000680	GO:0003777, GO:0005524, GO:0007018, GO:0008017
Ec-02_003940	GO:0003777, GO:0005524, GO:0007018, GO:0008017
Ec-02_004390	GO:0003777, GO:0005524, GO:0007018, GO:0008017
Ec-05_006190	GO:0003777, GO:0005524, GO:0007018, GO:0008017
Ec-08_003860	GO:0003777, GO:0005524, GO:0007018, GO:0008017
Ec-15_002950	GO:0003777, GO:0005524, GO:0007018, GO:0008017
Ec-16_000870	GO:0003777, GO:0005524, GO:0007018, GO:0008017
Ec-23_001390	GO:0003777, GO:0005524, GO:0007018, GO:0008017
Ec-23_003420	GO:0003777, GO:0005524, GO:0007018, GO:0008017
Ec-26_004560	GO:0003777, GO:0005524, GO:0007018, GO:0008017
Ec-04_005220	GO:0003777, GO:0005871
Ec-17_000550	GO:0003777, GO:0005871, GO:0007018
Ec-03_005380	GO:0003777, GO:0007018
Ec-03_003460	GO:0003779
Ec-05_001550	GO:0003779
Ec-07_007710	GO:0003779, GO:0007010
Ec-15_001460	GO:0003779, GO:0007010
Ec-18_003250	GO:0003824
Ec-15_004110	GO:0003824
Ec-15_004120	GO:0003824
Ec-01_002020	GO:0003824
Ec-01_009770	GO:0003824
Ec-04_000610	GO:0003824
Ec-08_005490	GO:0003824
Ec-09_002410	GO:0003824
Ec-09_002420	GO:0003824
Ec-13_003010	GO:0003824
Ec-15_003530	GO:0003824
Ec-16_005160	GO:0003824
Ec-17_000190	GO:0003824
Ec-17_001310	GO:0003824
Ec-24_003100	GO:0003824
Ec-26_000800	GO:0003824, GO:0003866
Ec-15_001370	GO:0003824, GO:0004488, GO:0009396, GO:0055114
Ec-03_001890	GO:0003824, GO:0004736, GO:0005524
Ec-27_003400	GO:0003824, GO:0004806, GO:0006629
Ec-11_001230	GO:0003824, GO:0004806, GO:0006629
Ec-15_000240	GO:0003824, GO:0004806, GO:0006629
Ec-23_002330	GO:0003824, GO:0004806, GO:0006629
Ec-14_004250	GO:0003824, GO:0004837, GO:0006570, GO:0030170
Ec-21_000250	GO:0003824, GO:0005488, GO:0008152
Ec-06_001090	GO:0003824, GO:0005488, GO:0008152
Ec-05_000250	GO:0003824, GO:0005488, GO:0008152
Ec-07_006540	GO:0003824, GO:0005488, GO:0008152
Ec-10_001890	GO:0003824, GO:0005488, GO:0008152
Ec-12_005240	GO:0003824, GO:0005488, GO:0008152
Ec-16_004510	GO:0003824, GO:0005488, GO:0008152
Ec-10_001320	GO:0003824, GO:0005488, GO:0008152
Ec-01_009720	GO:0003824, GO:0005524
Ec-01_000990	GO:0003824, GO:0005622, GO:0016070
Ec-08_004650	GO:0003824, GO:0005975
Ec-07_005240	GO:0003824, GO:0005975, GO:0043169
Ec-05_002680	GO:0003824, GO:0005992
Ec-08_005270	GO:0003824, GO:0005992
Ec-16_004990	GO:0003824, GO:0006281
Ec-28_002660	GO:0003824, GO:0008152
Ec-26_002130	GO:0003824, GO:0008152
Ec-19_004630	GO:0003824, GO:0008152
Ec-01_005510	GO:0003824, GO:0008152
Ec-16_003560	GO:0003824, GO:0008152
Ec-01_007130	GO:0003824, GO:0008152
Ec-01_000980	GO:0003824, GO:0008152
Ec-01_007170	GO:0003824, GO:0008152
Ec-20_002040	GO:0003824, GO:0008152
Ec-01_007480	GO:0003824, GO:0030170
Ec-04_002200	GO:0003824, GO:0030170
Ec-07_005310	GO:0003824, GO:0043169, GO:0005975
Ec-26_002270	GO:0003824, GO:0046872
Ec-26_004080	GO:0003824, GO:0046872
Ec-20_004920	GO:0003824, GO:0051536
Ec-19_000030	GO:0003824, GO:0055114
Ec-23_003460	GO:0003824
Ec-01_004250	GO:0003849, GO:0009073
Ec-28_002630	GO:0003852, GO:0009098, GO:0019752, GO:0046912
Ec-06_009700	GO:0003856, GO:0009073
Ec-12_002540	GO:0003872, GO:0006002, GO:0006096
Ec-07_005220	GO:0003873, GO:0005524, GO:0006000
Ec-04_006560	GO:0003876, GO:0032264
Ec-05_001890	GO:0003924, GO:0004871, GO:0007186, GO:0019001, GO:0031683
Ec-19_001140	GO:0003924, GO:0005506, GO:0005525, GO:0006118, GO:0009055, GO:0020037
Ec-01_004670	GO:0003924, GO:0005525
Ec-19_001100	GO:0003924, GO:0005525
Ec-19_001130	GO:0003924, GO:0005525
Ec-20_004040	GO:0003924, GO:0005525
Ec-09_003840	GO:0003924, GO:0005525, GO:0006184, GO:0006886, GO:0006913, GO:0007165
Ec-20_002350	GO:0003924, GO:0005525, GO:0006184, GO:0043234, GO:0051258
Ec-23_003930	GO:0003924, GO:0005525, GO:0006184, GO:0043234, GO:0051258
Ec-24_002410	GO:0003938, GO:0006164, GO:0055114
Ec-11_005640	GO:0003950
Ec-12_004130	GO:0003950
Ec-12_004140	GO:0003950
Ec-12_004430	GO:0003950
Ec-13_002580	GO:0003950
Ec-17_000880	GO:0003950
Ec-19_004120	GO:0003950
Ec-02_006350	GO:0003954, GO:0005739, GO:0008137
Ec-23_000460	GO:0003973, GO:0005777, GO:0009853, GO:0010181, GO:0016491, GO:0055114
Ec-05_000260	GO:0003993
Ec-20_002470	GO:0003993
Ec-03_003490	GO:0003995, GO:0006118, GO:0016627, GO:0055114
Ec-08_006390	GO:0003995, GO:0055114
Ec-11_002450	GO:0004030, GO:0006081, GO:0008152, GO:0016491, GO:0055114
Ec-07_005050	GO:0004044, GO:0009064
Ec-12_005890	GO:0004056, GO:0042450
Ec-12_005520	GO:0004084, GO:0009081
Ec-05_001290	GO:0004089, GO:0008270, GO:0015976
Ec-01_002180	GO:0004091
Ec-01_007700	GO:0004106, GO:0009073
Ec-11_005820	GO:0004107, GO:0009073
Ec-20_002540	GO:0004114, GO:0007165
Ec-16_002870	GO:0004122, GO:0006520
Ec-06_003080	GO:0004127, GO:0006207, GO:0006221, GO:0009041
Ec-01_001120	GO:0004129, GO:0005740, GO:0006118
Ec-06_002120	GO:0004143, GO:0007205
Ec-04_005010	GO:0004176, GO:0006508
Ec-09_003180	GO:0004179, GO:0008270
Ec-27_002670	GO:0004185, GO:0006508
Ec-09_004650	GO:0004190, GO:0016021
Ec-28_002570	GO:0004190, GO:0016021
Ec-18_001600	GO:0004197, GO:0006508
Ec-03_001880	GO:0004197, GO:0006508
Ec-25_000300	GO:0004222
Ec-17_002090	GO:0004222, GO:0006508, GO:0008450
Ec-20_002070	GO:0004252, GO:0004289, GO:0006508
Ec-13_004580	GO:0004252, GO:0006508, GO:0004176
Ec-10_004040	GO:0004252, GO:0006508, GO:0004289
Ec-07_005420	GO:0004252, GO:0006508, GO:0008462
Ec-26_005690	GO:0004252, GO:0006508, GO:0008462
Ec-11_000620	GO:0004252, GO:0006508, GO:0016021
Ec-04_003970	GO:0004252, GO:0016021
Ec-04_003960	GO:0004289, GO:0006508
Ec-08_005470	GO:0004298, GO:0006508, GO:0009376
Ec-03_002800	GO:0004324, GO:0006118, GO:0042651, GO:0050660, GO:0050661, GO:0055114
Ec-01_008040	GO:0004332, GO:0006096
Ec-12_007700	GO:0004345, GO:0006006, GO:0050661, GO:0055114
Ec-13_003530	GO:0004347, GO:0006094, GO:0006096
Ec-27_006990	GO:0004367, GO:0006072, GO:0009331, GO:0055114
Ec-11_004120	GO:0004412, GO:0006520, GO:0055114
Ec-11_006270	GO:0004413, GO:0005524, GO:0006566
Ec-03_000570	GO:0004420, GO:0015936, GO:0050662, GO:0055114
Ec-03_000580	GO:0004420, GO:0055114
Ec-08_002990	GO:0004420, GO:0055114
Ec-01_011640	GO:0004427, GO:0009678, GO:0015992, GO:0016020
Ec-24_002770	GO:0004437, GO:0016311, GO:0016791, GO:0046839
Ec-01_003680	GO:0004470, GO:0004471, GO:0006108, GO:0055114
Ec-04_000200	GO:0004497, GO:0005507, GO:0016715, GO:0055114
Ec-06_003030	GO:0004497, GO:0006118, GO:0006725, GO:0055114
Ec-01_005560	GO:0004499, GO:0050660, GO:0050661, GO:0055114
Ec-06_002080	GO:0004499, GO:0050660, GO:0050661, GO:0055114
Ec-10_000380	GO:0004500, GO:0006548
Ec-11_003250	GO:0004500, GO:0006548
Ec-05_000790	GO:0004514, GO:0009435
Ec-06_001490	GO:0004518
Ec-18_002390	GO:0004519, GO:0006281
Ec-08_006170	GO:0004540, GO:0008033
Ec-15_001380	GO:0004540, GO:0008033
Ec-26_003930	GO:0004550, GO:0005524, GO:0006165, GO:0006183, GO:0006228, GO:0006241
Ec-05_001970	GO:0004553, GO:0005576, GO:0005975, GO:0030248
Ec-24_004240	GO:0004553, GO:0005576, GO:0005975, GO:0030248
Ec-10_001700	GO:0004571, GO:0005509, GO:0016020
Ec-12_004080	GO:0004571, GO:0005509, GO:0016020
Ec-17_002250	GO:0004571, GO:0005509, GO:0016020
Ec-07_004230	GO:0004579, GO:0008250, GO:0016021
Ec-14_006050	GO:0004597, GO:0018193, GO:0030176, GO:0055114
Ec-24_001390	GO:0004597, GO:0018193, GO:0030176, GO:0055114
Ec-19_001450	GO:0004601, GO:0006118, GO:0006979, GO:0020037
Ec-02_001740	GO:0004601, GO:0006118, GO:0006979, GO:0020037, GO:0055114
Ec-27_004950	GO:0004601, GO:0006118, GO:0006979, GO:0020037, GO:0055114
Ec-16_000240	GO:0004601, GO:0006979, GO:0020037, GO:0055114
Ec-14_006530	GO:0004601, GO:0020037, GO:0006118, GO:0006979
Ec-21_005150	GO:0004623, GO:0006644, GO:0016042
Ec-14_006550	GO:0004659, GO:0016021
Ec-17_001240	GO:0004659, GO:0016021
Ec-27_003530	GO:0004663, GO:0018344
Ec-06_007870	GO:0004672, GO:0005524, GO:0006468
Ec-17_001180	GO:0004672, GO:0005524, GO:0006468
Ec-14_001790	GO:0004672, GO:0005524, GO:0006468
Ec-14_000600	GO:0004672, GO:0005524, GO:0006468
Ec-01_003040	GO:0004672, GO:0005524, GO:0006468
Ec-10_001310	GO:0004672, GO:0005524, GO:0006468
Ec-01_003570	GO:0004672, GO:0005524, GO:0006468
Ec-01_002420	GO:0004672, GO:0005524, GO:0006468
Ec-05_001850	GO:0004672, GO:0005524, GO:0006468
Ec-05_003810	GO:0004672, GO:0005524, GO:0006468
Ec-06_001790	GO:0004672, GO:0005524, GO:0006468
Ec-07_001510	GO:0004672, GO:0005524, GO:0006468
Ec-07_004500	GO:0004672, GO:0005524, GO:0006468
Ec-08_002020	GO:0004672, GO:0005524, GO:0006468
Ec-08_003010	GO:0004672, GO:0005524, GO:0006468
Ec-09_001290	GO:0004672, GO:0005524, GO:0006468
Ec-10_000640	GO:0004672, GO:0005524, GO:0006468
Ec-10_002680	GO:0004672, GO:0005524, GO:0006468
Ec-11_002110	GO:0004672, GO:0005524, GO:0006468
Ec-19_004290	GO:0004672, GO:0005524, GO:0006468
Ec-20_002560	GO:0004672, GO:0005524, GO:0006468
Ec-26_005180	GO:0004672, GO:0005524, GO:0006468
Ec-27_002040	GO:0004672, GO:0005524, GO:0006468
Ec-01_000110	GO:0004672, GO:0006468
Ec-27_002660	GO:0004674, GO:0005524, GO:0006468
Ec-06_009400	GO:0004713, GO:0006468
Ec-12_005940	GO:0004721, GO:0005634, GO:0006397
Ec-05_003800	GO:0004725, GO:0006470
Ec-01_007140	GO:0004725, GO:0006470
Ec-04_002870	GO:0004784, GO:0006801, GO:0046872, GO:0055114
Ec-06_002580	GO:0004788, GO:0005524, GO:0009229
Ec-20_004950	GO:0004798, GO:0005524, GO:0006233, GO:0006235
Ec-24_003610	GO:0004806, GO:0006629
Ec-03_002790	GO:0004807, GO:0008152
Ec-08_000500	GO:0004807, GO:0008152
Ec-24_000360	GO:0004807, GO:0008152
Ec-02_002820	GO:0004835, GO:0006464
Ec-19_000160	GO:0004835, GO:0006464
Ec-09_000720	GO:0004842
Ec-25_002490	GO:0004842, GO:0016567
Ec-01_000120	GO:0004843
Ec-02_002910	GO:0004843
Ec-10_003230	GO:0004843
Ec-04_004010	GO:0004867
Ec-05_004700	GO:0004867
Ec-17_002510	GO:0004871, GO:0007165
Ec-23_001350	GO:0004871, GO:0007165
Ec-19_001420	GO:0004871
Ec-01_005070	GO:0004872, GO:0016021
Ec-06_002590	GO:0004930, GO:0007186, GO:0016021
Ec-05_003850	GO:0005097, GO:0032313
Ec-06_003730	GO:0005097, GO:0032313
Ec-14_002320	GO:0005097, GO:0032313
Ec-26_006540	GO:0005097, GO:0032313
Ec-04_000810	GO:0005200
Ec-06_000390	GO:0005215, GO:0005488, GO:0006810
Ec-25_000370	GO:0005215, GO:0005488, GO:0006810
Ec-17_003640	GO:0005215, GO:0005622, GO:0006810
Ec-06_001530	GO:0005215, GO:0006810, GO:0016020
Ec-19_005090	GO:0005215, GO:0006810, GO:0016020
Ec-28_002600	GO:0005215, GO:0006810, GO:0016020
Ec-10_003390	GO:0005215, GO:0006810, GO:0016020, GO:0055085
Ec-09_003590	GO:0005216, GO:0006811, GO:0016020, GO:0055085
Ec-23_003260	GO:0005216, GO:0055085
Ec-23_003270	GO:0005216, GO:0055085
Ec-12_004610	GO:0005261, GO:0015672, GO:0016020
Ec-05_006650	GO:0005262, GO:0016020, GO:0070588
Ec-23_001280	GO:0005262, GO:0016020, GO:0070588
Ec-11_003240	GO:0005319, GO:0006869, GO:0016021
Ec-06_006960	GO:0005337, GO:0006810, GO:0016021
Ec-13_002960	GO:0005351, GO:0009401
Ec-22_001570	GO:0005452, GO:0006820, GO:0016020
Ec-01_010090	GO:0005488
Ec-05_005870	GO:0005488
Ec-08_005480	GO:0005488
Ec-01_000170	GO:0005488
Ec-01_007010	GO:0005488
Ec-01_009500	GO:0005488
Ec-04_001970	GO:0005488
Ec-05_004800	GO:0005488
Ec-06_002700	GO:0005488
Ec-06_003090	GO:0005488
Ec-06_010170	GO:0005488
Ec-06_010200	GO:0005488
Ec-07_001180	GO:0005488
Ec-10_000140	GO:0005488
Ec-11_002780	GO:0005488
Ec-11_003350	GO:0005488
Ec-12_007400	GO:0005488
Ec-14_001800	GO:0005488
Ec-14_003830	GO:0005488
Ec-15_004080	GO:0005488
Ec-15_004090	GO:0005488
Ec-15_004740	GO:0005488
Ec-16_000280	GO:0005488
Ec-16_001510	GO:0005488
Ec-17_001120	GO:0005488
Ec-17_002120	GO:0005488
Ec-20_003220	GO:0005488
Ec-21_000820	GO:0005488
Ec-22_001390	GO:0005488
Ec-23_002450	GO:0005488
Ec-24_004200	GO:0005488
Ec-25_002300	GO:0005488
Ec-12_003900	GO:0005488, GO:0005524
Ec-07_004670	GO:0005488, GO:0005524, GO:0016887
Ec-06_010250	GO:0005488, GO:0006810, GO:0016020
Ec-07_003590	GO:0005488, GO:0006810, GO:0016020
Ec-08_003970	GO:0005488, GO:0006810, GO:0016020
Ec-09_000240	GO:0005488, GO:0006810, GO:0016020
Ec-19_003850	GO:0005488, GO:0006810, GO:0016020
Ec-23_002670	GO:0005488, GO:0006810, GO:0016020
Ec-14_000690	GO:0005488
Ec-06_003370	GO:0005488
Ec-27_004160	GO:0005506, GO:0005737, GO:0016491, GO:0016705, GO:0016706, GO:0019538, GO:0031418, GO:0045454, GO:0050660, GO:0055114
Ec-24_001990	GO:0005506, GO:0006412, GO:0042586
Ec-08_003510	GO:0005506, GO:0016491, GO:0055114
Ec-01_007120	GO:0005506, GO:0016705, GO:0031418, GO:0055114
Ec-08_002170	GO:0005506, GO:0016705, GO:0031418, GO:0055114
Ec-09_001270	GO:0005506, GO:0020037
Ec-19_001640	GO:0005507
Ec-08_001780	GO:0005509
Ec-02_000050	GO:0005509
Ec-03_002150	GO:0005509
Ec-03_002220	GO:0005509
Ec-04_005140	GO:0005509
Ec-05_004820	GO:0005509
Ec-08_000150	GO:0005509
Ec-08_001280	GO:0005509
Ec-08_006610	GO:0005509
Ec-10_001340	GO:0005509
Ec-10_001590	GO:0005509
Ec-13_001110	GO:0005509
Ec-14_004290	GO:0005509
Ec-16_002080	GO:0005509
Ec-23_000090	GO:0005509
Ec-25_000620	GO:0005509
Ec-21_005120	GO:0005509, GO:0005544
Ec-01_003060	GO:0005509
Ec-03_002230	GO:0005509
Ec-04_006180	GO:0005515
Ec-18_001120	GO:0005515
Ec-08_003280	GO:0005515
Ec-03_005170	GO:0005515
Ec-18_004200	GO:0005515
Ec-23_000750	GO:0005515
Ec-24_000630	GO:0005515
Ec-27_002270	GO:0005515
Ec-01_001000	GO:0005515
Ec-01_001370	GO:0005515
Ec-01_002910	GO:0005515
Ec-01_004800	GO:0005515
Ec-01_005180	GO:0005515
Ec-01_005740	GO:0005515
Ec-01_007570	GO:0005515
Ec-01_008020	GO:0005515
Ec-01_008160	GO:0005515
Ec-02_000380	GO:0005515
Ec-02_001820	GO:0005515
Ec-02_001980	GO:0005515
Ec-02_003580	GO:0005515
Ec-02_004860	GO:0005515
Ec-02_004950	GO:0005515
Ec-02_004990	GO:0005515
Ec-02_005150	GO:0005515
Ec-03_001560	GO:0005515
Ec-03_001710	GO:0005515
Ec-03_001800	GO:0005515
Ec-03_003160	GO:0005515
Ec-03_004940	GO:0005515
Ec-04_001890	GO:0005515
Ec-04_001990	GO:0005515
Ec-04_002020	GO:0005515
Ec-04_002030	GO:0005515
Ec-04_002040	GO:0005515
Ec-04_003600	GO:0005515
Ec-04_004110	GO:0005515
Ec-04_004400	GO:0005515
Ec-05_002720	GO:0005515
Ec-05_003470	GO:0005515
Ec-05_004490	GO:0005515
Ec-05_004510	GO:0005515
Ec-05_005090	GO:0005515
Ec-06_001170	GO:0005515
Ec-06_001470	GO:0005515
Ec-06_001650	GO:0005515
Ec-06_002660	GO:0005515
Ec-06_007390	GO:0005515
Ec-06_007540	GO:0005515
Ec-06_008990	GO:0005515
Ec-06_010590	GO:0005515
Ec-07_001170	GO:0005515
Ec-07_001720	GO:0005515
Ec-07_002130	GO:0005515
Ec-07_002770	GO:0005515
Ec-07_005380	GO:0005515
Ec-07_005510	GO:0005515
Ec-08_000660	GO:0005515
Ec-08_002820	GO:0005515
Ec-08_005260	GO:0005515
Ec-08_005300	GO:0005515
Ec-09_000410	GO:0005515
Ec-09_001350	GO:0005515
Ec-09_004080	GO:0005515
Ec-10_002080	GO:0005515
Ec-10_002100	GO:0005515
Ec-10_002140	GO:0005515
Ec-10_002150	GO:0005515
Ec-10_003130	GO:0005515
Ec-11_000100	GO:0005515
Ec-11_000210	GO:0005515
Ec-11_001220	GO:0005515
Ec-11_001390	GO:0005515
Ec-11_001820	GO:0005515
Ec-11_002930	GO:0005515
Ec-11_004940	GO:0005515
Ec-12_001600	GO:0005515
Ec-12_003920	GO:0005515
Ec-12_005200	GO:0005515
Ec-12_006440	GO:0005515
Ec-12_006920	GO:0005515
Ec-12_006950	GO:0005515
Ec-12_006960	GO:0005515
Ec-13_000540	GO:0005515
Ec-13_002620	GO:0005515
Ec-13_004500	GO:0005515
Ec-14_000250	GO:0005515
Ec-14_000270	GO:0005515
Ec-14_000790	GO:0005515
Ec-15_001420	GO:0005515
Ec-15_002430	GO:0005515
Ec-15_003050	GO:0005515
Ec-15_004000	GO:0005515
Ec-16_001090	GO:0005515
Ec-16_001180	GO:0005515
Ec-16_001500	GO:0005515
Ec-17_000270	GO:0005515
Ec-17_000560	GO:0005515
Ec-17_000610	GO:0005515
Ec-17_001170	GO:0005515
Ec-18_000070	GO:0005515
Ec-18_001480	GO:0005515
Ec-18_001550	GO:0005515
Ec-18_001800	GO:0005515
Ec-18_002880	GO:0005515
Ec-18_002890	GO:0005515
Ec-18_003390	GO:0005515
Ec-19_001110	GO:0005515
Ec-19_003770	GO:0005515
Ec-20_000250	GO:0005515
Ec-20_003730	GO:0005515
Ec-21_002350	GO:0005515
Ec-21_002530	GO:0005515
Ec-21_003190	GO:0005515
Ec-21_005310	GO:0005515
Ec-22_000320	GO:0005515
Ec-22_000530	GO:0005515
Ec-22_001800	GO:0005515
Ec-22_001860	GO:0005515
Ec-22_002540	GO:0005515
Ec-23_002650	GO:0005515
Ec-24_000540	GO:0005515
Ec-24_001600	GO:0005515
Ec-24_003160	GO:0005515
Ec-25_000500	GO:0005515
Ec-25_001820	GO:0005515
Ec-25_003640	GO:0005515
Ec-26_000940	GO:0005515
Ec-26_004490	GO:0005515
Ec-26_005810	GO:0005515
Ec-27_002300	GO:0005515
Ec-27_002520	GO:0005515
Ec-27_002530	GO:0005515
Ec-27_004150	GO:0005515
Ec-27_006770	GO:0005515
Ec-28_003150	GO:0005515
Ec-28_003170	GO:0005515
Ec-28_003700	GO:0005515
Ec-13_002120	GO:0005515, GO:0000042
Ec-01_005720	GO:0005515, GO:0007154, GO:0035091
Ec-05_006140	GO:0005515, GO:0007242, GO:0008270
Ec-02_001350	GO:0005515, GO:0008270
Ec-05_002750	GO:0005515, GO:0008270
Ec-07_001840	GO:0005515, GO:0008270
Ec-07_003370	GO:0005515, GO:0008270
Ec-09_003920	GO:0005515, GO:0008270
Ec-14_002690	GO:0005515, GO:0008270
Ec-28_003550	GO:0005515, GO:0008270
Ec-12_002460	GO:0005515, GO:0008270
Ec-01_000560	GO:0005515, GO:0016020, GO:0016192
Ec-11_004320	GO:0005515
Ec-01_008270	GO:0005515
Ec-03_000330	GO:0005515
Ec-10_000550	GO:0005524
Ec-03_002190	GO:0005524
Ec-08_002610	GO:0005524
Ec-09_003480	GO:0005524
Ec-16_004460	GO:0005524
Ec-18_001040	GO:0005524
Ec-15_004980	GO:0005524, GO:0004386, GO:0003676
Ec-17_002060	GO:0005524, GO:0004386, GO:0004519, GO:0003676
Ec-07_000060	GO:0005524, GO:0005694, GO:0006259
Ec-07_000070	GO:0005524, GO:0005694, GO:0006259
Ec-15_001470	GO:0005524, GO:0005694, GO:0006259
Ec-12_002060	GO:0005524, GO:0006139, GO:0019201, GO:0019205
Ec-22_002830	GO:0005524, GO:0006139, GO:0019201, GO:0019205
Ec-18_003460	GO:0005524, GO:0006298, GO:0030983
Ec-18_001870	GO:0005524, GO:0006418, GO:0000166, GO:0006412, GO:0004812, GO:0004831, GO:0005737
Ec-13_003720	GO:0005524, GO:0006418, GO:0000166, GO:0006412, GO:0004812, GO:0005737
Ec-26_001100	GO:0005524, GO:0006457, GO:0051082
Ec-02_001010	GO:0005524, GO:0006754, GO:0006810, GO:0015662, GO:0016020
Ec-07_002540	GO:0005524, GO:0006754, GO:0006812, GO:0015662, GO:0016020
Ec-17_000330	GO:0005524, GO:0006754, GO:0006812, GO:0015662, GO:0016020
Ec-03_003010	GO:0005524, GO:0006810, GO:0016021, GO:0042626, GO:0055085
Ec-04_005690	GO:0005524, GO:0006810, GO:0016021, GO:0042626, GO:0055085
Ec-26_002450	GO:0005524, GO:0008152, GO:0016301
Ec-06_010830	GO:0005524, GO:0008817, GO:0009236
Ec-01_009140	GO:0005524, GO:0009396, GO:0030272
Ec-26_002300	GO:0005524, GO:0016887
Ec-01_005840	GO:0005524, GO:0016887
Ec-01_009400	GO:0005524, GO:0016887
Ec-03_001280	GO:0005524, GO:0016887
Ec-10_003770	GO:0005524, GO:0016887
Ec-16_005110	GO:0005524, GO:0016887
Ec-02_005300	GO:0005524, GO:0019201
Ec-18_000620	GO:0005524, GO:0035299
Ec-16_004670	GO:0005524, GO:0051082, GO:0006457
Ec-02_005320	GO:0005525
Ec-03_003200	GO:0005525
Ec-04_003550	GO:0005525
Ec-14_000860	GO:0005525
Ec-20_003230	GO:0005525
Ec-10_004270	GO:0005525, GO:0003924
Ec-09_002220	GO:0005525, GO:0005622
Ec-23_001190	GO:0005525, GO:0005622, GO:0007264
Ec-13_002170	GO:0005525, GO:0006614
Ec-16_000860	GO:0005525, GO:0006614, GO:0008312, GO:0016020
Ec-03_004960	GO:0005525, GO:0007264
Ec-14_005840	GO:0005525, GO:0007264
Ec-20_001790	GO:0005525, GO:0007264
Ec-25_003780	GO:0005525, GO:0007264
Ec-15_002000	GO:0005525
Ec-05_006180	GO:0005529
Ec-04_003680	GO:0005622
Ec-11_000220	GO:0005622
Ec-27_001410	GO:0005622
Ec-03_001790	GO:0005622, GO:0005524, GO:0008134, GO:0006355
Ec-03_000710	GO:0005622, GO:0005524, GO:0008134, GO:0006355
Ec-03_000780	GO:0005622, GO:0005524, GO:0008134, GO:0006355
Ec-15_004850	GO:0005622, GO:0005524, GO:0008134, GO:0006355
Ec-17_002300	GO:0005622, GO:0005524, GO:0008134, GO:0006355
Ec-01_002500	GO:0005622, GO:0005525, GO:0007264
Ec-03_000130	GO:0005622, GO:0005525, GO:0007264
Ec-10_000570	GO:0005622, GO:0005525, GO:0007264
Ec-04_006210	GO:0005622, GO:0006810
Ec-20_003690	GO:0005622, GO:0008270
Ec-09_003280	GO:0005622, GO:0008270
Ec-18_004440	GO:0005622, GO:0008270
Ec-28_001570	GO:0005622, GO:0008270
Ec-12_005880	GO:0005622, GO:0008270
Ec-20_000610	GO:0005622, GO:0008270
Ec-08_006160	GO:0005622, GO:0008270
Ec-01_009630	GO:0005622, GO:0043565
Ec-14_004810	GO:0005634
Ec-04_002420	GO:0005634
Ec-08_003530	GO:0005634
Ec-19_005150	GO:0005634, GO:0005737, GO:0016787, GO:0030163
Ec-23_001970	GO:0005634, GO:0006355
Ec-03_000930	GO:0005634, GO:0006355, GO:0004402, GO:0008270, GO:0003712
Ec-01_005620	GO:0005634, GO:0006397
Ec-21_006510	GO:0005634, GO:0008270
Ec-08_001840	GO:0005634, GO:0031151, GO:0034729, GO:0051726
Ec-23_000970	GO:0005634, GO:0042254
Ec-14_006710	GO:0005667, GO:0007049
Ec-10_003600	GO:0005737, GO:0006364, GO:0008173
Ec-10_005240	GO:0005737, GO:0006364, GO:0008649
Ec-22_002810	GO:0005737, GO:0006535, GO:0009001
Ec-08_005780	GO:0005737, GO:0006629, GO:0016021, GO:0016627
Ec-01_000780	GO:0005737, GO:0006886
Ec-26_002090	GO:0005737, GO:0016226, GO:0051536
Ec-08_006630	GO:0005739, GO:0006461
Ec-11_003050	GO:0005743, GO:0033615
Ec-06_009580	GO:0005744, GO:0006886, GO:0015450
Ec-12_006720	GO:0005759
Ec-22_000030	GO:0005789, GO:0016758
Ec-11_002250	GO:0005801, GO:0006888
Ec-09_001980	GO:0005838, GO:0006508
Ec-03_000590	GO:0005840, GO:0006412, GO:0005622, GO:0003735
Ec-10_001940	GO:0005840, GO:0006412, GO:0005622, GO:0003735
Ec-01_006870	GO:0005847, GO:0006378, GO:0006379
Ec-01_004660	GO:0005874, GO:0007017
Ec-01_007600	GO:0005875, GO:0007017
Ec-19_003050	GO:0005875, GO:0007017
Ec-09_003710	GO:0005885, GO:0015629, GO:0030833, GO:0034314
Ec-19_000430	GO:0005975
Ec-23_003530	GO:0005975
Ec-01_009410	GO:0005975, GO:0016773
Ec-17_001480	GO:0005975, GO:0016868
Ec-12_004070	GO:0005975, GO:0042132, GO:0042578
Ec-07_007310	GO:0006099, GO:0009055, GO:0016491, GO:0055114
Ec-10_004310	GO:0006118, GO:0009055, GO:0016491
Ec-02_003950	GO:0006118, GO:0016491
Ec-19_003470	GO:0006118, GO:0016491
Ec-22_002920	GO:0006118, GO:0016627, GO:0055114
Ec-08_006600	GO:0006189
Ec-22_003280	GO:0006228, GO:0005524, GO:0006241, GO:0004550, GO:0006183
Ec-12_001880	GO:0006284
Ec-02_002400	GO:0006355
Ec-06_004590	GO:0006364, GO:0008168
Ec-28_001580	GO:0006364, GO:0030688
Ec-01_008520	GO:0006400, GO:0008176
Ec-04_003560	GO:0006412
Ec-01_011970	GO:0006412
Ec-05_001980	GO:0006457
Ec-08_006070	GO:0006457
Ec-20_000240	GO:0006457
Ec-20_000920	GO:0006457, GO:0015031
Ec-06_010110	GO:0006457, GO:0016272, GO:0051082
Ec-23_002980	GO:0006457, GO:0016272, GO:0051082
Ec-01_010800	GO:0006457, GO:0031072, GO:0051082
Ec-09_003270	GO:0006457, GO:0031072, GO:0051082
Ec-12_008580	GO:0006457, GO:0031072, GO:0051082
Ec-18_003360	GO:0006457, GO:0031072, GO:0051082
Ec-19_004230	GO:0006457, GO:0031072, GO:0051082
Ec-27_002540	GO:0006457, GO:0031072, GO:0051082
Ec-23_001480	GO:0006457, GO:0051082
Ec-13_002600	GO:0006457, GO:0051082, GO:0031072
Ec-25_001800	GO:0006457, GO:0051082, GO:0031072
Ec-01_007560	GO:0006464
Ec-15_004650	GO:0006464
Ec-20_001780	GO:0006464
Ec-16_000230	GO:0006464, GO:0006512, GO:0015031
Ec-11_003580	GO:0006470, GO:0008138
Ec-14_006110	GO:0006470, GO:0008138
Ec-01_006680	GO:0006486, GO:0008378, GO:0016020
Ec-14_005280	GO:0006486, GO:0008378, GO:0016020
Ec-14_001100	GO:0006508, GO:0004197
Ec-17_004090	GO:0006508, GO:0004197
Ec-09_000010	GO:0006508, GO:0008233
[truncated: 367 more rows]

## Sheet: 8-comparison with Dittami 2012
Differentially expressed genes (Seawater strain vs Freshwater strain, Dittami et al 2012)	Seawater vs Freshwater differentially expressed genes (Dittami et al 2012) that are located in the QTLs identified in this study (102 genes)
[truncated: 4,178 more rows]

[truncated: 3 more sheets: 9-Input_Map&QTL, 10-Raw_phenotypes, 11-Barcodes]
